# Supplementary material for: The background sodium leak channel NALCN is a major controlling factor in pituitary cell excitability
Source: J Physiol. 2024 Dec 2;603(2):301–17. doi: 10.1113/JP284036 (PMC11737539; doi:10.1113/JP284036)
Supplement: Supplementary file 1 — Statistical Summary Document [file TJP-603-301-s003.xlsx]

## Sheet: Statistical Summary Table
Statistical Summary Document
Manuscript Title: The background sodium leak channel NALCN is a major controlling factor in pituitary cell excitability
Authors: Marziyeh Belal, Mariusz Mucha, Arnaud Monteil, Paul G Winyard, Robert Pawlak, Jamie J. Walker, Joel Tabak, Mino D C Belle
Animal model used, if applicable: N/A
Underlying hypothesis: NALCN Knock down silences the spontaneously active pituitary cells.	[Provide one or two sentences]
Definitions of ‘n’: “n” is the number of cells recorded per group, as well as the number of animals used, as appropriately indicated in the text	[Define ‘n’. If definitions differ, please indicate which definition applies to which experimental question number.]
Statistical summary table:
Experimental question number	Finding/ conclusion	Experimental location/variable	Mean value	Standard Deviation/ Interquartile	n	Exact P value	Figure/table in which data are presented	Units	Data comparisons	Statistical test	Any other experimental factors	Comments
Multiple tests of the same question are shown in different rows		e.g. cortex vs cerebellum or genotype	(or other summary statistic)	(SD)/Interquartile	(value)	If P is considered significant against a stated confidence limit, authors may indicate this in bold.The exact value must be stated unless P is less than 0.0001, in which case < is permitted.			e.g. WT vs KO		e.g. subjects’ age or sex	e.g. observation
1. Comparison of RMP	NS SH-RNA had no effect on RMP of pituitary cells	Untreated Ctrl vs NS ctrl of primary anterior pituitary cells	untreated ctrl: -47.95 mV NS ctrl: -45.04 mV	untreated ctrl: 7.3 NS ctrl: 5.4	untreated ctrl: 31 cells; 12 animals NS Ctrl: 30 cells; 12 animals	Non-Significant: 0.086	Figure 2 (Panel E)		untreated vs NS control	t-test	N/A
2. Comparison of RMP	NALCN channel knockdown (SH1) significantly hyperpolarises RMP	Untreated Ctrl and NS ctrl vs NALCN KD (SH1) of primary anterior pituitary cells	untreated ctrl: -47.95 mV NS ctrl: -45.04 mV NALCN KD (SH1): -63.6 mV	untreated ctrl: 7.3 NS ctrl: 5.4 NALCN KD (SH1): 8.5	untreated ctrl: 31 cell; 12 animals NS Ctrl: 30 cells; 12 animals NALCN KD (SH1): 31 cells; 12 animals	Significant: 0.00034	Figure 2 (Panel E)		untreated and NS control vs NALCN KD (SH1)	One-way ANOVA	N/A
3. Comparison of firing frequency	NALCN channel knockdown (SH1) silences firing acticvity	Untreated Ctrl and NS ctrl vs NALCN KD (SH1) of primary anterior pituitary cells	untreated ctrl: 0.50 Hz NS ctrl: 0.49 Hz NALCN KD (SH1): 0	untreated ctrl: 0.4 NS ctrl: 0.4 NALCN KD (SH1): 0	untreated ctrl: 31 cells; 12 animals NS Ctrl: 30 cells; 12 animals NALCN KD (SH1): 31 cells; 12 animals	Significant: 0.00063	Figure 2 (Panel F)		untreated and NS control vs NALCN KD (SH1)	one-way ANOVA	N/A
4. Comparison of firing frequency	NS SH-RNA had no effect on firing of pituitary cells	Untreated Ctrl vs NS ctrl of primary anterior pituitary cells	untreated ctrl: 0.50 Hz NS ctrl: 0.49 Hz	untreated ctrl: 0.4 NS ctrl: 0.4	untreated ctrl: 31 cells; 12 animals NS Ctrl: 30 cells; 12 animals	Non-Significant: 0.8	Figure 2 (Panel F)		untreated vs NS control	t-test	N/A
5. Comparison of RMP	NALCN channel knockdown (SH2) significantly hyperpolarises RMP	Untreated Ctrl vs NALCN KD (SH2) of primary anterior pituitary cells	untreated ctrl: -43.75 mV NALCN KD (SH2): -64 mV	untreated ctrl: 6.75 NALCN KD (SH2): 5	untreated ctrl: 20 cells; 8 animals NALCN KD (SH2): 7 cells; 3 animals	Significant: 0.0004	Figure 2 (Panel G)		untreated control vs NALCN KD (SH2)	Mann Whitney test	N/A
6. Comparison of the density of the inward Na+ leak current	The density of the inward Na+ leak current is significantly reduced in the presence of NMDG+ in NALCN KD (SH1)	NS ctrl vs NALCN KD (SH1) of primary anterior pituitary cells	NS ctrl: -0.72 pA/pF NALCN KD (SH1): -0.24 pA/pF	NS ctrl: 0.2 pA/pF NALCN KD (SH1): 0.13 pA/pF	NS ctrl: 14 cells; 8 animals NALCN KD (SH1): 16 cells; 8 animals	Significant: 0.00021	Figure 4 (Panel C)		NS control vs NALCN KD (SH1)	t-test	N/A
7. Comparison of the background Na+ conductance	NALCN KD (SH1) caused significant loss of background Na+ conductance	NS ctrl vs NALCN KD (SH1) of primary anterior pituitary cells	NS Ctrl: 0.045 nS NALCN KD (SH1): 0.015 nS	NS Ctrl: 0.02 NALCN KD (SH1): 0.01	NS ctrl: 14 cells; 8 animals NALCN KD (SH1): 16 cells; 8 animals	Significant: 0.00018	Figure 4 (Panel D)		NS control vs NALCN KD (SH1)	Mann Whitney test	N/A
8. Comparison of the intracellular Ca2+ transients	NALCN KD (SH1) impacts intracellular Ca2+ transient	NS ctrl vs NALCN KD (SH1) of primary anterior pituitary cells	NS Ctrl: median= 0.04 NALCN KD (SH1): median= 0.015	N/A	NS Ctrl: 90 cells; 5 animals NALCN KD (SH1): 36 cells; 5 animals	Significant: 0.0004	Figure 5 (Panel C)		NS control vs NALCN KD (SH1)	Mann Whitney test	N/A
9. Comparison of the density of the inward leak current before and after extracellular Ca2+ reduction in NS Ctrl	Lowering of [Ca2+]e (from 2 to 0.1 mM) caused a significant increase in inward leak current in NS Ctrl pituitary cells	High vs low [Ca2+]e in NS ctrl of primary pituitary cells	Median of the rise in the density of inward leak current in high [Ca2+]e: −0.85 pA/pF vs low [Ca2+]e: −1.5 pA/pF	high [Ca2+]e: 0.6 low [Ca2+]e: 0.5	n=14 cells, 6 animals	Significant: 0.00049	Figure 6 (Panel A,C)		high [Ca2+]e vs low [Ca2+]e	Kruskal Wallis	N/A
10.Comparison of the density of the inward leak current before and after replacing extracellular Na+ with NMDG+	Replacing extracellular Na+ with NMDG+ caused a significant reduction in inward leak current in NS Ctrl pituitary cells	Density of the inward leak current before vs after replacing extracellular Na+ with NMDG+	Median of the density of inward leak current before NMDG+: −1.5 pA/pF vs after NMDG+: −0.3 pA/pF	Before NMDG+: 0.5. after NMDG+: 0.2	n=14 cells, 6 animals	Significant: 0.00053	Figure 6 (Panel A,C)		Before NMDG+ vs after NMDG+	Kruskal Wallis	N/A
11.Comparison of the density of inward leak current before and after extracellular Ca2+ reduction in NALCN KD (SH1)	Lowering of [Ca2+]e (from 2 to 0.1 mM) significantly reduced the overal rise of inward leak current density in NALCN KD (SH1) pituitary cells	High vs low [Ca2+]e in NALCN KD (SH1) of primary pituitary cells	Median of the rise in the density of inward leak current in high [Ca2+]e: −0.37 pA/pF vs low [Ca2+]e: −0.5 pA/pF	high [Ca2+]e: 0.35 low [Ca2+]e: 0.25	n=13 cells, 6 animals	Significant: 0.028	Figure 6 (Panel B,C)		high [Ca2+]e vs low [Ca2+]e	Kruskal Wallis	N/A
12. Comparison of the overall rise in inward leak current after extracellular Ca2+ reduction in Ctrl and NALCN KD	NALCN is sensitive to changes in extracellular Ca2+ level	NS ctrl vs NALCN KD (SH1) of primary anterior pituitary cells	NS Ctrl delta Median: −0.6 pA/pF NALCN KD (SH1) delta Median: −0.17 pA/pF	NS Ctrl: 0.6 pA/pF NALCN KD (SH1): 0.1 pA/pF	NS Ctrl: 14 cells, NALCN KD (SH1): 13 cells, 6 animals	Significant: 0.00071	Figure 6 (Panel D)		NS control vs NALCN KD (SH1)	Mann Whitney test	N/A
11
12
13
14
15
16
17
18
19
20
