# Supplementary material for: The background sodium leak channel NALCN is a major controlling factor in pituitary cell excitability
Source: J Physiol. 2024 Dec 2;603(2):301–17. doi: 10.1113/JP284036 (PMC11737539; doi:10.1113/JP284036)
Supplement: Supplementary file 3 — Supporting data [file TJP-603-301-s001.xlsx]

## Sheet: Fig 2D
Figure 2D
		Active	Silent
	Untreated Ctrl	0.81	0.19
	NS Ctrl	0.83	0.17
	NALCN KD	0.1	0.9

## Sheet: Fig 2E
Figure 2E	Untreated Ctrl	NS Ctrl	NALCN KD
	-65.7	-37.8	-55
	-45.8	-49.5	-75
	-44.8	-39.2	-65
	-40.8	-44.5	-57
	-47.8	-54.7	-55
	-42.5	-52	-80
	-44.9	-44.5	-73
	-43.7	-46	-60
	-51.1	-45	-55
	-40.8	-38	-65
	-49.2	-38	-50
	-50.8	-49	-63
	-64	-45	-49
	-55	-45	-70
	-48	-62	-60
	-53.6	-40	-55
	-45.5	-44	-83
	-46.9	-46	-72
	-49.5	-43	-67
	-47.9	-41	-70
	-37.2	-43	-58
	-37	-43	-60
	-60	-41	-55
	-46.2	-45	-70
	-65	-53	-71
	-46	-50	-60
	-44	-48	-55
	-44	-40	-68
	-40	-41	-65
	-46	-43	-69
	-43		-63

## Sheet: Fig 2F
Figure 2F	Untreated Ctrl	NS Ctrl	NALCN KD
	1.35	0.2	0.07
	0.45	0.22	0
	0.47	0.23	0
	0.48	0.45	0
	0.042	0.49	0
	0.32	0.67	0
	0.76	1.01	0
	1.11	0.5	0
	0.46	0.56	0
	0.96	0.07	0
	0.83	0.81	0
	0.34	0.61	0
	0.76	0.69	0.11
	0.01	1.49	0
	0.46	0.24	0
	0.36	0.06	0
	0.7	0.28	0
	0.17	0.12	0.11
	0.25	0.19	0
	0.73	0.04	0
	0.37	0.06	0
	0.75	0.38	0
	0.68	0.07	0
	0.01	0.13	0
	0.35	1.16	0
	1.66	0.93	0
	0.77	0.29	0
	0	1.07	0
	0	0.52	0
	0	1.1	0
	0		0

## Sheet: Fig 2G
Figure 2G	Untreated Ctrl	NALCN KD (SH2)
	-68.7	-65
	-45.8	-59
	-40.8	-62
	-36.8	-64
	-43.8	-66
	-36.5	-67
	-40.9	-61
	-43.7
	-50.1
	-41.8
	-51.6
	-44.9
	-45.5
	-44.9
	-39.5
	-48
	-37
	-35.7
	-64
	-43

## Sheet: Fig 3B
Figure 3B	Added g (nS) to activate NALCN KD cells
	0.05
	0.1
	0.16
	0.16
	0.04
	0.02
	0.04
	0.06
	0.04
	0.06
	0.04
	0.02
	0.04
	0.06
	0.02
	0.06
	0.05
	0.12
	0.05
	0.06
	0.08
	0.04
	0.05
	0.12
	0.04
	0.05
	0.06

## Sheet: Fig 3D
Figure 3D	Subtracted g (nS) to silence control cells
	0.02
	0.02
	0.04
	0.02
	0.08
	0.02
	0.04
	0.12
	0.08
	0.04
	0.08
	0.02
	0.04
	0.04
	0.05
	0.05
	0.05
	0.12

## Sheet: Fig 3F
Figure 3F	Added g (nS) to activate NALCN KD (SH2) cells
	0.04
	0.05
	0.04
	0.08
	0.05
	0.08
	0.04

## Sheet: Fig 4A
Figure 4A	0	32030	-7.56836
	1	32031	-8.30078
	2	32032	-8.17871
	3	32033	-8.17871
	4	32034	-7.44629
	5	32035	-7.93457
	6	32036	-7.93457
	7	32037	-7.69043
	8	32038	-8.17871
	9	32039	-8.17871
	10	32040	-7.69043
	11	32041	-8.30078
	12	32042	-8.05664
	13	32043	-8.17871
	14	32044	-7.8125
	15	32045	-8.30078
	16	32046	-9.0332
	17	32047	-8.30078
	18	32048	-8.78906
	19	32049	-8.17871
	20	32050	-8.05664
	21	32051	-8.30078
	22	32052	-8.17871
	23	32053	-7.56836
	24	32054	-7.69043
	25	32055	-8.17871
	26	32056	-7.69043
	27	32057	-8.42285
	28	32058	-7.56836
	29	32059	-8.17871
	30	32060	-8.54492
	31	32061	-8.17871
	32	32062	-8.66699
	33	32063	-8.78906
	34	32064	-8.91113
	35	32065	-8.05664
	36	32066	-8.54492
	37	32067	-8.05664
	38	32068	-8.66699
	39	32069	-8.05664
	40	32070	-8.17871
	41	32071	-8.17871
	42	32072	-7.93457
	43	32073	-7.44629
	44	32074	-7.93457
	45	32075	-8.30078
	46	32076	-7.44629
	47	32077	-8.17871
	48	32078	-7.44629
	49	32079	-8.17871
	50	32080	-8.30078
	51	32081	-8.17871
	52	32082	-8.17871
	53	32083	-8.17871
	54	32084	-8.42285
	55	32085	-8.66699
	56	32086	-8.78906
	57	32087	-8.78906
	58	32088	-8.42285
	59	32089	-7.56836
	60	32090	-8.30078
	61	32091	-8.30078
	62	32092	-8.30078
	63	32093	-7.8125
	64	32094	-7.69043
	65	32095	-7.8125
	66	32096	-7.56836
	67	32097	-8.05664
	68	32098	-7.93457
	69	32099	-8.17871
	70	32100	-8.05664
	71	32101	-8.05664
	72	32102	-7.93457
	73	32103	-8.05664
	74	32104	-8.54492
	75	32105	-8.54492
	76	32106	-8.42285
	77	32107	-8.30078
	78	32108	-8.05664
	79	32109	-7.44629
	80	32110	-8.17871
	81	32111	-8.30078
	82	32112	-8.17871
	83	32113	-7.56836
	84	32114	-7.56836
	85	32115	-7.8125
	86	32116	-7.44629
	87	32117	-8.05664
	88	32118	-7.8125
	89	32119	-8.17871
	90	32120	-8.05664
	91	32121	-7.56836
	92	32122	-8.17871
	93	32123	-8.30078
	94	32124	-8.54492
	95	32125	-8.54492
	96	32126	-8.05664
	97	32127	-8.05664
	98	32128	-7.93457
	99	32129	-7.32422
	100	32130	-8.30078
	101	32131	-8.42285
	102	32132	-8.30078
	103	32133	-8.17871
	104	32134	-7.56836
	105	32135	-8.17871
	106	32136	-8.42285
	107	32137	-8.17871
	108	32138	-8.42285
	109	32139	-8.17871
	110	32140	-7.8125
	111	32141	-7.69043
	112	32142	-7.56836
	113	32143	-8.17871
	114	32144	-8.17871
	115	32145	-7.93457
	116	32146	-7.56836
	117	32147	-8.05664
	118	32148	-7.69043
	119	32149	-7.44629
	120	32150	-7.69043
	121	32151	-7.8125
	122	32152	-8.05664
	123	32153	-8.05664
	124	32154	-7.32422
	125	32155	-7.44629
	126	32156	-7.69043
	127	32157	-7.56836
	128	32158	-8.05664
	129	32159	-8.05664
	130	32160	-7.44629
	131	32161	-7.32422
	132	32162	-7.08008
	133	32163	-7.44629
	134	32164	-8.30078
	135	32165	-8.66699
	136	32166	-7.93457
	137	32167	-8.54492
	138	32168	-7.69043
	139	32169	-8.42285
	140	32170	-8.54492
	141	32171	-8.78906
	142	32172	-8.66699
	143	32173	-8.05664
	144	32174	-7.32422
	145	32175	-6.71387
	146	32176	-7.8125
	147	32177	-6.83594
	148	32178	-8.17871
	149	32179	-7.44629
	150	32180	-7.56836
	151	32181	-7.69043
	152	32182	-8.17871
	153	32183	-7.8125
	154	32184	-8.30078
	155	32185	-8.54492
	156	32186	-7.93457
	157	32187	-8.42285
	158	32188	-7.8125
	159	32189	-8.30078
	160	32190	-8.30078
	161	32191	-8.05664
	162	32192	-8.42285
	163	32193	-8.30078
	164	32194	-7.93457
	165	32195	-7.56836
	166	32196	-8.05664
	167	32197	-7.56836
	168	32198	-8.42285
	169	32199	-7.56836
	170	32200	-8.30078
	171	32201	-8.54492
	172	32202	-8.54492
	173	32203	-8.78906
	174	32204	-8.17871
	175	32205	-8.17871
	176	32206	-9.0332
	177	32207	-8.54492
	178	32208	-9.15527
	179	32209	-8.66699
	180	32210	-8.17871
	181	32211	-7.8125
	182	32212	-7.8125
	183	32213	-7.8125
	184	32214	-8.42285
	185	32215	-8.54492
	186	32216	-7.8125
	187	32217	-8.17871
	188	32218	-7.69043
	189	32219	-8.17871
	190	32220	-8.54492
	191	32221	-8.78906
	192	32222	-8.42285
	193	32223	-8.78906
	194	32224	-8.91113
	195	32225	-8.54492
	196	32226	-8.91113
	197	32227	-8.30078
	198	32228	-8.66699
	199	32229	-7.69043
	200	32230	-8.05664
	201	32231	-8.05664
	202	32232	-8.30078
	203	32233	-7.69043
	204	32234	-7.44629
	205	32235	-7.44629
	206	32236	-7.44629
	207	32237	-7.8125
	208	32238	-8.05664
	209	32239	-8.30078
	210	32240	-7.69043
	211	32241	-7.44629
	212	32242	-7.8125
	213	32243	-8.30078
	214	32244	-8.91113
	215	32245	-9.64355
	216	32246	-8.17871
	217	32247	-9.0332
	218	32248	-8.17871
	219	32249	-8.54492
	220	32250	-8.78906
	221	32251	-8.66699
	222	32252	-8.54492
	223	32253	-8.30078
	224	32254	-7.8125
	225	32255	-7.69043
	226	32256	-8.30078
	227	32257	-7.56836
	228	32258	-8.42285
	229	32259	-8.05664
	230	32260	-7.69043
	231	32261	-8.05664
	232	32262	-8.05664
	233	32263	-8.05664
	234	32264	-8.54492
	235	32265	-8.66699
	236	32266	-7.93457
	237	32267	-8.78906
	238	32268	-7.56836
	239	32269	-8.66699
	240	32270	-8.17871
	241	32271	-8.17871
	242	32272	-8.30078
	243	32273	-8.17871
	244	32274	-7.44629
	245	32275	-7.20215
	246	32276	-7.93457
	247	32277	-7.32422
	248	32278	-8.30078
	249	32279	-7.93457
	250	32280	-7.69043
	251	32281	-8.05664
	252	32282	-8.05664
	253	32283	-7.8125
	254	32284	-8.54492
	255	32285	-9.0332
	256	32286	-7.8125
	257	32287	-8.66699
	258	32288	-7.69043
	259	32289	-8.42285
	260	32290	-8.42285
	261	32291	-8.17871
	262	32292	-8.17871
	263	32293	-8.42285
	264	32294	-8.05664
	265	32295	-7.69043
	266	32296	-8.30078
	267	32297	-7.56836
	268	32298	-8.30078
	269	32299	-8.05664
	270	32300	-8.17871
	271	32301	-8.42285
	272	32302	-8.17871
	273	32303	-7.93457
	274	32304	-7.93457
	275	32305	-8.78906
	276	32306	-8.54492
	277	32307	-8.42285
	278	32308	-8.05664
	279	32309	-8.66699
	280	32310	-8.42285
	281	32311	-8.42285
	282	32312	-8.42285
	283	32313	-8.30078
	284	32314	-8.17871
	285	32315	-7.69043
	286	32316	-8.30078
	287	32317	-8.30078
	288	32318	-8.54492
	289	32319	-7.93457
	290	32320	-8.66699
	291	32321	-8.54492
	292	32322	-8.91113
	293	32323	-8.54492
	294	32324	-8.17871
	295	32325	-7.93457
	296	32326	-8.42285
	297	32327	-8.05664
	298	32328	-8.54492
	299	32329	-8.54492
	300	32330	-7.93457
	301	32331	-7.44629
	302	32332	-7.56836
	303	32333	-7.8125
	304	32334	-8.30078
	305	32335	-8.30078
	306	32336	-8.17871
	307	32337	-8.30078
	308	32338	-8.05664
	309	32339	-8.17871
	310	32340	-8.54492
	311	32341	-8.78906
	312	32342	-8.66699
	313	32343	-8.54492
	314	32344	-7.8125
	315	32345	-7.93457
	316	32346	-9.0332
	317	32347	-7.8125
	318	32348	-8.30078
	319	32349	-8.17871
	320	32350	-7.93457
	321	32351	-7.56836
	322	32352	-7.69043
	323	32353	-7.93457
	324	32354	-8.05664
	325	32355	-8.17871
	326	32356	-7.69043
	327	32357	-8.17871
	328	32358	-7.56836
	329	32359	-8.17871
	330	32360	-8.54492
	331	32361	-8.54492
	332	32362	-8.42285
	333	32363	-9.0332
	334	32364	-8.78906
	335	32365	-8.17871
	336	32366	-8.91113
	337	32367	-8.17871
	338	32368	-8.91113
	339	32369	-8.17871
	340	32370	-7.56836
	341	32371	-7.93457
	342	32372	-7.8125
	343	32373	-7.69043
	344	32374	-8.66699
	345	32375	-8.30078
	346	32376	-7.56836
	347	32377	-8.42285
	348	32378	-7.8125
	349	32379	-8.54492
	350	32380	-8.42285
	351	32381	-8.17871
	352	32382	-8.30078
	353	32383	-8.42285
	354	32384	-8.30078
	355	32385	-8.17871
	356	32386	-8.42285
	357	32387	-8.17871
	358	32388	-8.30078
	359	32389	-7.69043
	360	32390	-7.93457
	361	32391	-8.17871
	362	32392	-7.69043
	363	32393	-7.20215
	364	32394	-7.8125
	365	32395	-8.17871
	366	32396	-7.56836
	367	32397	-8.42285
	368	32398	-7.56836
	369	32399	-8.42285
	370	32400	-8.30078
	371	32401	-8.66699
	372	32402	-9.0332
	373	32403	-9.0332
	374	32404	-9.15527
	375	32405	-8.78906
	376	32406	-8.42285
	377	32407	-9.0332
	378	32408	-8.66699
	379	32409	-7.93457
	380	32410	-8.42285
	381	32411	-8.42285
	382	32412	-8.17871
	383	32413	-8.05664
	384	32414	-7.93457
	385	32415	-8.30078
	386	32416	-7.56836
	387	32417	-7.93457
	388	32418	-8.05664
	389	32419	-8.42285
	390	32420	-8.30078
	391	32421	-8.05664
	392	32422	-7.8125
	393	32423	-8.17871
	394	32424	-8.91113
	395	32425	-8.91113
	396	32426	-8.42285
	397	32427	-8.54492
	398	32428	-8.05664
	399	32429	-7.69043
	400	32430	-8.30078
	401	32431	-8.42285
	402	32432	-8.05664
	403	32433	-7.44629
	404	32434	-7.69043
	405	32435	-7.69043
	406	32436	-7.69043
	407	32437	-8.17871
	408	32438	-8.05664
	409	32439	-8.42285
	410	32440	-8.17871
	411	32441	-7.8125
	412	32442	-8.42285
	413	32443	-8.54492
	414	32444	-8.78906
	415	32445	-8.66699
	416	32446	-8.54492
	417	32447	-8.54492
	418	32448	-8.42285
	419	32449	-7.8125
	420	32450	-8.42285
	421	32451	-8.30078
	422	32452	-8.54492
	423	32453	-8.05664
	424	32454	-8.30078
	425	32455	-8.42285
	426	32456	-8.17871
	427	32457	-8.54492
	428	32458	-8.42285
	429	32459	-8.91113
	430	32460	-8.54492
	431	32461	-8.05664
	432	32462	-8.30078
	433	32463	-8.78906
	434	32464	-9.27734
	435	32465	-9.76562
	436	32466	-9.0332
	437	32467	-9.76562
	438	32468	-8.78906
	439	32469	-9.0332
	440	32470	-8.91113
	441	32471	-8.54492
	442	32472	-8.42285
	443	32473	-8.05664
	444	32474	-7.8125
	445	32475	-8.05664
	446	32476	-8.78906
	447	32477	-7.8125
	448	32478	-8.66699
	449	32479	-8.54492
	450	32480	-7.8125
	451	32481	-8.66699
	452	32482	-8.54492
	453	32483	-8.17871
	454	32484	-9.15527
	455	32485	-9.27734
	456	32486	-8.91113
	457	32487	-9.39941
	458	32488	-8.66699
	459	32489	-9.15527
	460	32490	-9.27734
	461	32491	-8.78906
	462	32492	-9.15527
	463	32493	-9.0332
	464	32494	-8.66699
	465	32495	-8.05664
	466	32496	-8.78906
	467	32497	-8.54492
	468	32498	-8.78906
	469	32499	-8.05664
	470	32500	-8.42285
	471	32501	-8.78906
	472	32502	-8.78906
	473	32503	-8.91113
	474	32504	-8.54492
	475	32505	-8.91113
	476	32506	-8.66699
	477	32507	-8.17871
	478	32508	-8.54492
	479	32509	-8.78906
	480	32510	-8.78906
	481	32511	-8.42285
	482	32512	-8.17871
	483	32513	-8.30078
	484	32514	-8.42285
	485	32515	-8.42285
	486	32516	-8.30078
	487	32517	-8.42285
	488	32518	-8.05664
	489	32519	-8.30078
	490	32520	-8.42285
	491	32521	-8.42285
	492	32522	-8.54492
	493	32523	-8.30078
	494	32524	-7.44629
	495	32525	-7.32422
	496	32526	-8.17871
	497	32527	-7.69043
	498	32528	-8.54492
	499	32529	-8.05664
	500	32530	-7.8125
	501	32531	-7.93457
	502	32532	-8.17871
	503	32533	-8.54492
	504	32534	-9.0332
	505	32535	-8.78906
	506	32536	-8.17871
	507	32537	-8.54492
	508	32538	-8.54492
	509	32539	-8.30078
	510	32540	-7.56836
	511	32541	-7.69043
	512	32542	-8.17871
	513	32543	-8.05664
	514	32544	-7.8125
	515	32545	-8.54492
	516	32546	-7.8125
	517	32547	-8.66699
	518	32548	-8.78906
	519	32549	-8.54492
	520	32550	-8.91113
	521	32551	-8.78906
	522	32552	-8.54492
	523	32553	-8.17871
	524	32554	-8.66699
	525	32555	-8.66699
	526	32556	-8.17871
	527	32557	-8.30078
	528	32558	-8.30078
	529	32559	-8.66699
	530	32560	-8.91113
	531	32561	-9.0332
	532	32562	-8.91113
	533	32563	-9.15527
	534	32564	-8.66699
	535	32565	-8.66699
	536	32566	-9.0332
	537	32567	-8.91113
	538	32568	-8.66699
	539	32569	-8.54492
	540	32570	-9.15527
	541	32571	-9.0332
	542	32572	-9.27734
	543	32573	-8.78906
	544	32574	-8.05664
	545	32575	-7.69043
	546	32576	-9.0332
	547	32577	-8.05664
	548	32578	-8.66699
	549	32579	-8.05664
	550	32580	-8.66699
	551	32581	-8.78906
	552	32582	-8.78906
	553	32583	-8.91113
	554	32584	-8.54492
	555	32585	-8.42285
	556	32586	-8.05664
	557	32587	-8.30078
	558	32588	-8.42285
	559	32589	-8.05664
	560	32590	-8.91113
	561	32591	-8.54492
	562	32592	-8.42285
	563	32593	-8.30078
	564	32594	-7.69043
	565	32595	-7.69043
	566	32596	-8.05664
	567	32597	-7.93457
	568	32598	-7.93457
	569	32599	-7.8125
	570	32600	-8.30078
	571	32601	-8.42285
	572	32602	-8.30078
	573	32603	-8.05664
	574	32604	-8.30078
	575	32605	-8.42285
	576	32606	-8.54492
	577	32607	-8.54492
	578	32608	-8.05664
	579	32609	-7.69043
	580	32610	-8.05664
	581	32611	-8.30078
	582	32612	-8.17871
	583	32613	-7.69043
	584	32614	-7.08008
	585	32615	-6.95801
	586	32616	-7.8125
	587	32617	-7.32422
	588	32618	-8.17871
	589	32619	-7.56836
	590	32620	-8.05664
	591	32621	-8.30078
	592	32622	-8.30078
	593	32623	-8.17871
	594	32624	-7.69043
	595	32625	-7.8125
	596	32626	-8.66699
	597	32627	-7.93457
	598	32628	-8.54492
	599	32629	-7.8125
	600	32630	-8.05664
	601	32631	-8.17871
	602	32632	-8.17871
	603	32633	-7.8125
	604	32634	-7.56836
	605	32635	-7.8125
	606	32636	-8.17871
	607	32637	-7.56836
	608	32638	-8.30078
	609	32639	-7.8125
	610	32640	-7.44629
	611	32641	-7.44629
	612	32642	-7.56836
	613	32643	-7.44629
	614	32644	-7.93457
	615	32645	-8.05664
	616	32646	-8.42285
	617	32647	-8.17871
	618	32648	-8.17871
	619	32649	-8.30078
	620	32650	-7.93457
	621	32651	-7.69043
	622	32652	-7.20215
	623	32653	-7.8125
	624	32654	-7.93457
	625	32655	-8.30078
	626	32656	-7.44629
	627	32657	-8.05664
	628	32658	-7.69043
	629	32659	-8.17871
	630	32660	-7.93457
	631	32661	-8.05664
	632	32662	-8.05664
	633	32663	-8.42285
	634	32664	-9.0332
	635	32665	-8.91113
	636	32666	-8.91113
	637	32667	-9.39941
	638	32668	-9.15527
	639	32669	-8.54492
	640	32670	-9.0332
	641	32671	-8.78906
	642	32672	-8.54492
	643	32673	-8.05664
	644	32674	-8.54492
	645	32675	-8.05664
	646	32676	-7.93457
	647	32677	-7.93457
	648	32678	-7.93457
	649	32679	-8.54492
	650	32680	-8.42285
	651	32681	-8.17871
	652	32682	-8.17871
	653	32683	-8.42285
	654	32684	-8.66699
	655	32685	-8.91113
	656	32686	-8.54492
	657	32687	-8.30078
	658	32688	-8.17871
	659	32689	-7.32422
	660	32690	-8.05664
	661	32691	-8.17871
	662	32692	-7.93457
	663	32693	-7.20215
	664	32694	-7.56836
	665	32695	-7.69043
	666	32696	-7.56836
	667	32697	-8.05664
	668	32698	-7.69043
	669	32699	-8.54492
	670	32700	-7.8125
	671	32701	-7.93457
	672	32702	-8.17871
	673	32703	-8.54492
	674	32704	-8.66699
	675	32705	-8.30078
	676	32706	-8.17871
	677	32707	-8.54492
	678	32708	-8.30078
	679	32709	-7.93457
	680	32710	-8.05664
	681	32711	-8.17871
	682	32712	-8.05664
	683	32713	-7.20215
	684	32714	-7.69043
	685	32715	-7.8125
	686	32716	-7.93457
	687	32717	-8.17871
	688	32718	-8.42285
	689	32719	-8.54492
	690	32720	-8.42285
	691	32721	-8.54492
	692	32722	-8.42285
	693	32723	-8.66699
	694	32724	-9.15527
	695	32725	-8.78906
	696	32726	-8.05664
	697	32727	-8.66699
	698	32728	-8.30078
	699	32729	-8.42285
	700	32730	-8.91113
	701	32731	-8.54492
	702	32732	-8.66699
	703	32733	-8.05664
	704	32734	-8.17871
	705	32735	-8.54492
	706	32736	-8.66699
	707	32737	-8.17871
	708	32738	-8.54492
	709	32739	-9.0332
	710	32740	-8.42285
	711	32741	-8.30078
	712	32742	-8.30078
	713	32743	-8.54492
	714	32744	-8.91113
	715	32745	-8.91113
	716	32746	-8.05664
	717	32747	-8.66699
	718	32748	-7.93457
	719	32749	-8.05664
	720	32750	-8.05664
	721	32751	-8.42285
	722	32752	-8.05664
	723	32753	-7.56836
	724	32754	-7.44629
	725	32755	-7.56836
	726	32756	-7.56836
	727	32757	-7.56836
	728	32758	-7.56836
	729	32759	-7.93457
	730	32760	-7.44629
	731	32761	-7.44629
	732	32762	-7.69043
	733	32763	-8.05664
	734	32764	-7.8125
	735	32765	-7.8125
	736	32766	-7.93457
	737	32767	-7.32422
	738	32768	-8.05664
	739	32769	-7.56836
	740	32770	-7.56836
	741	32771	-7.32422
	742	32772	-7.08008
	743	32773	-7.44629
	744	32774	-8.05664
	745	32775	-8.54492
	746	32776	-7.69043
	747	32777	-8.54492
	748	32778	-7.8125
	749	32779	-8.54492
	750	32780	-8.78906
	751	32781	-9.15527
	752	32782	-9.0332
	753	32783	-9.15527
	754	32784	-8.05664
	755	32785	-8.05664
	756	32786	-9.27734
	757	32787	-8.66699
	758	32788	-8.91113
	759	32789	-8.78906
	760	32790	-8.17871
	761	32791	-7.93457
	762	32792	-8.05664
	763	32793	-8.54492
	764	32794	-8.54492
	765	32795	-8.54492
	766	32796	-8.05664
	767	32797	-8.66699
	768	32798	-8.17871
	769	32799	-8.66699
	770	32800	-9.27734
	771	32801	-9.27734
	772	32802	-9.15527
	773	32803	-9.15527
	774	32804	-8.66699
	775	32805	-8.78906
	776	32806	-9.39941
	777	32807	-8.42285
	778	32808	-8.91113
	779	32809	-8.54492
	780	32810	-8.17871
	781	32811	-8.05664
	782	32812	-8.17871
	783	32813	-8.54492
	784	32814	-8.54492
	785	32815	-8.42285
	786	32816	-8.05664
	787	32817	-8.30078
	788	32818	-8.17871
	789	32819	-7.69043
	790	32820	-8.05664
	791	32821	-8.05664
	792	32822	-7.93457
	793	32823	-7.56836
	794	32824	-7.93457
	795	32825	-8.42285
	796	32826	-8.30078
	797	32827	-8.42285
	798	32828	-8.05664
	799	32829	-8.42285
	800	32830	-8.66699
	801	32831	-8.30078
	802	32832	-8.42285
	803	32833	-8.05664
	804	32834	-7.69043
	805	32835	-7.56836
	806	32836	-8.42285
	807	32837	-7.8125
	808	32838	-8.66699
	809	32839	-8.30078
	810	32840	-7.8125
	811	32841	-8.30078
	812	32842	-8.54492
	813	32843	-8.66699
	814	32844	-9.15527
	815	32845	-8.91113
	816	32846	-8.42285
	817	32847	-8.78906
	818	32848	-8.05664
	819	32849	-8.54492
	820	32850	-8.54492
	821	32851	-8.17871
	822	32852	-8.05664
	823	32853	-8.05664
	824	32854	-7.69043
	825	32855	-7.93457
	826	32856	-8.17871
	827	32857	-7.56836
	828	32858	-8.66699
	829	32859	-8.30078
	830	32860	-8.30078
	831	32861	-8.54492
	832	32862	-8.42285
	833	32863	-8.91113
	834	32864	-9.27734
	835	32865	-9.64355
	836	32866	-8.78906
	837	32867	-9.76562
	838	32868	-8.66699
	839	32869	-9.39941
	840	32870	-9.52148
	841	32871	-9.39941
	842	32872	-9.39941
	843	32873	-8.91113
	844	32874	-8.05664
	845	32875	-7.93457
	846	32876	-8.54492
	847	32877	-8.17871
	848	32878	-9.0332
	849	32879	-8.66699
	850	32880	-7.93457
	851	32881	-8.42285
	852	32882	-8.30078
	853	32883	-8.91113
	854	32884	-9.15527
	855	32885	-9.0332
	856	32886	-8.05664
	857	32887	-8.54492
	858	32888	-7.8125
	859	32889	-8.17871
	860	32890	-8.30078
	861	32891	-8.05664
	862	32892	-8.17871
	863	32893	-7.93457
	864	32894	-7.32422
	865	32895	-7.44629
	866	32896	-8.05664
	867	32897	-7.44629
	868	32898	-7.93457
	869	32899	-7.93457
	870	32900	-7.56836
	871	32901	-7.44629
	872	32902	-7.69043
	873	32903	-8.42285
	874	32904	-8.17871
	875	32905	-8.42285
	876	32906	-8.05664
	877	32907	-8.42285
	878	32908	-8.05664
	879	32909	-7.56836
	880	32910	-7.69043
	881	32911	-7.93457
	882	32912	-7.44629
	883	32913	-7.32422
	884	32914	-8.05664
	885	32915	-8.05664
	886	32916	-7.44629
	887	32917	-8.05664
	888	32918	-7.08008
	889	32919	-8.05664
	890	32920	-8.05664
	891	32921	-8.42285
	892	32922	-8.66699
	893	32923	-8.66699
	894	32924	-7.93457
	895	32925	-7.93457
	896	32926	-8.78906
	897	32927	-7.93457
	898	32928	-8.91113
	899	32929	-8.42285
	900	32930	-8.05664
	901	32931	-7.69043
	902	32932	-7.69043
	903	32933	-8.42285
	904	32934	-8.17871
	905	32935	-8.05664
	906	32936	-7.69043
	907	32937	-8.17871
	908	32938	-8.17871
	909	32939	-7.56836
	910	32940	-8.17871
	911	32941	-7.93457
	912	32942	-7.8125
	913	32943	-7.44629
	914	32944	-8.54492
	915	32945	-8.54492
	916	32946	-8.30078
	917	32947	-8.54492
	918	32948	-8.17871
	919	32949	-8.54492
	920	32950	-8.78906
	921	32951	-8.66699
	922	32952	-8.30078
	923	32953	-7.8125
	924	32954	-7.20215
	925	32955	-7.08008
	926	32956	-8.17871
	927	32957	-7.44629
	928	32958	-8.42285
	929	32959	-8.17871
	930	32960	-7.69043
	931	32961	-7.56836
	932	32962	-8.05664
	933	32963	-8.42285
	934	32964	-8.42285
	935	32965	-8.17871
	936	32966	-7.56836
	937	32967	-8.42285
	938	32968	-8.05664
	939	32969	-7.56836
	940	32970	-8.30078
	941	32971	-8.42285
	942	32972	-8.66699
	943	32973	-8.54492
	944	32974	-8.05664
	945	32975	-8.42285
	946	32976	-8.66699
	947	32977	-8.30078
	948	32978	-8.54492
	949	32979	-8.66699
	950	32980	-8.17871
	951	32981	-8.05664
	952	32982	-8.42285
	953	32983	-8.54492
	954	32984	-8.42285
	955	32985	-8.42285
	956	32986	-8.30078
	957	32987	-8.17871
	958	32988	-8.30078
	959	32989	-7.56836
	960	32990	-7.8125
	961	32991	-8.05664
	962	32992	-7.44629
	963	32993	-7.32422
	964	32994	-7.93457
	965	32995	-8.05664
	966	32996	-7.56836
	967	32997	-7.93457
	968	32998	-7.32422
	969	32999	-8.17871
	970	33000	-8.42285
	971	33001	-8.42285
	972	33002	-8.42285
	973	33003	-8.42285
	974	33004	-7.93457
	975	33005	-7.69043
	976	33006	-8.42285
	977	33007	-7.56836
	978	33008	-8.17871
	979	33009	-7.93457
	980	33010	-7.56836
	981	33011	-7.8125
	982	33012	-7.93457
	983	33013	-8.05664
	984	33014	-7.93457
	985	33015	-7.69043
	986	33016	-7.44629
	987	33017	-8.17871
	988	33018	-7.8125
	989	33019	-7.93457
	990	33020	-7.93457
	991	33021	-7.93457
	992	33022	-8.05664
	993	33023	-7.8125
	994	33024	-8.05664
	995	33025	-8.17871
	996	33026	-8.54492
	997	33027	-7.69043
	998	33028	-8.42285
	999	33029	-8.54492
	1000	33030	-8.54492
	1001	33031	-8.05664
	1002	33032	-7.8125
	1003	33033	-8.17871
	1004	33034	-7.93457
	1005	33035	-7.93457
	1006	33036	-7.93457
	1007	33037	-7.8125
	1008	33038	-8.17871
	1009	33039	-7.56836
	1010	33040	-7.8125
	1011	33041	-8.17871
	1012	33042	-7.8125
	1013	33043	-7.8125
	1014	33044	-8.30078
	1015	33045	-8.17871
	1016	33046	-7.93457
	1017	33047	-8.30078
	1018	33048	-7.32422
	1019	33049	-8.05664
	1020	33050	-8.17871
	1021	33051	-7.93457
	1022	33052	-8.05664
	1023	33053	-7.56836
	1024	33054	-7.44629
	1025	33055	-7.32422
	1026	33056	-7.56836
	1027	33057	-7.32422
	1028	33058	-7.93457
	1029	33059	-8.05664
	1030	33060	-7.93457
	1031	33061	-7.8125
	1032	33062	-8.05664
	1033	33063	-8.30078
	1034	33064	-8.05664
	1035	33065	-8.17871
	1036	33066	-8.17871
	1037	33067	-8.30078
	1038	33068	-8.54492
	1039	33069	-7.93457
	1040	33070	-7.8125
	1041	33071	-7.8125
	1042	33072	-7.56836
	1043	33073	-7.56836
	1044	33074	-7.93457
	1045	33075	-8.17871
	1046	33076	-7.44629
	1047	33077	-8.30078
	1048	33078	-7.44629
	1049	33079	-8.42285
	1050	33080	-8.30078
	1051	33081	-8.17871
	1052	33082	-8.30078
	1053	33083	-8.17871
	1054	33084	-7.93457
	1055	33085	-7.69043
	1056	33086	-8.54492
	1057	33087	-7.56836
	1058	33088	-8.42285
	1059	33089	-8.05664
	1060	33090	-7.8125
	1061	33091	-7.56836
	1062	33092	-7.8125
	1063	33093	-8.05664
	1064	33094	-8.05664
	1065	33095	-8.17871
	1066	33096	-7.56836
	1067	33097	-8.30078
	1068	33098	-7.56836
	1069	33099	-7.93457
	1070	33100	-8.17871
	1071	33101	-8.05664
	1072	33102	-8.54492
	1073	33103	-7.93457
	1074	33104	-8.30078
	1075	33105	-7.8125
	1076	33106	-8.30078
	1077	33107	-7.69043
	1078	33108	-8.30078
	1079	33109	-8.17871
	1080	33110	-8.05664
	1081	33111	-7.44629
	1082	33112	-7.69043
	1083	33113	-7.8125
	1084	33114	-7.56836
	1085	33115	-7.93457
	1086	33116	-7.69043
	1087	33117	-8.30078
	1088	33118	-8.05664
	1089	33119	-7.56836
	1090	33120	-8.54492
	1091	33121	-8.66699
	1092	33122	-8.17871
	1093	33123	-7.8125
	1094	33124	-8.30078
	1095	33125	-8.17871
	1096	33126	-9.0332
	1097	33127	-8.66699
	1098	33128	-9.0332
	1099	33129	-8.66699
	1100	33130	-8.30078
	1101	33131	-8.42285
	1102	33132	-8.42285
	1103	33133	-8.54492
	1104	33134	-7.93457
	1105	33135	-7.8125
	1106	33136	-7.8125
	1107	33137	-8.05664
	1108	33138	-7.93457
	1109	33139	-7.32422
	1110	33140	-7.8125
	1111	33141	-7.93457
	1112	33142	-8.05664
	1113	33143	-7.56836
	1114	33144	-8.54492
	1115	33145	-8.17871
	1116	33146	-8.54492
	1117	33147	-7.93457
	1118	33148	-8.17871
	1119	33149	-7.56836
	1120	33150	-8.05664
	1121	33151	-7.69043
	1122	33152	-8.05664
	1123	33153	-6.95801
	1124	33154	-7.8125
	1125	33155	-7.69043
	1126	33156	-7.69043
	1127	33157	-7.08008
	1128	33158	-7.56836
	1129	33159	-7.93457
	1130	33160	-7.8125
	1131	33161	-7.44629
	1132	33162	-8.05664
	1133	33163	-8.30078
	1134	33164	-8.17871
	1135	33165	-7.8125
	1136	33166	-7.56836
	1137	33167	-7.93457
	1138	33168	-8.05664
	1139	33169	-8.30078
	1140	33170	-7.93457
	1141	33171	-7.8125
	1142	33172	-7.56836
	1143	33173	-7.93457
	1144	33174	-8.17871
	1145	33175	-8.54492
	1146	33176	-7.56836
	1147	33177	-8.17871
	1148	33178	-7.56836
	1149	33179	-8.42285
	1150	33180	-8.30078
	1151	33181	-8.42285
	1152	33182	-8.54492
	1153	33183	-8.54492
	1154	33184	-8.54492
	1155	33185	-8.66699
	1156	33186	-7.93457
	1157	33187	-8.66699
	1158	33188	-8.05664
	1159	33189	-8.54492
	1160	33190	-8.30078
	1161	33191	-8.30078
	1162	33192	-8.42285
	1163	33193	-8.42285
	1164	33194	-7.93457
	1165	33195	-8.17871
	1166	33196	-7.93457
	1167	33197	-7.8125
	1168	33198	-7.69043
	1169	33199	-7.93457
	1170	33200	-8.54492
	1171	33201	-8.17871
	1172	33202	-8.42285
	1173	33203	-8.54492
	1174	33204	-8.17871
	1175	33205	-8.54492
	1176	33206	-8.66699
	1177	33207	-8.54492
	1178	33208	-8.30078
	1179	33209	-7.56836
	1180	33210	-8.05664
	1181	33211	-8.42285
	1182	33212	-8.30078
	1183	33213	-7.44629
	1184	33214	-7.56836
	1185	33215	-7.44629
	1186	33216	-8.30078
	1187	33217	-7.32422
	1188	33218	-8.17871
	1189	33219	-7.56836
	1190	33220	-7.44629
	1191	33221	-7.44629
	1192	33222	-7.93457
	1193	33223	-7.8125
	1194	33224	-8.30078
	1195	33225	-8.30078
	1196	33226	-8.54492
	1197	33227	-7.8125
	1198	33228	-8.54492
	1199	33229	-8.17871
	1200	33230	-7.8125
	1201	33231	-7.32422
	1202	33232	-7.32422
	1203	33233	-7.69043
	1204	33234	-7.8125
	1205	33235	-7.93457
	1206	33236	-7.32422
	1207	33237	-7.8125
	1208	33238	-7.56836
	1209	33239	-8.17871
	1210	33240	-8.05664
	1211	33241	-8.17871
	1212	33242	-8.05664
	1213	33243	-8.17871
	1214	33244	-8.42285
	1215	33245	-8.30078
	1216	33246	-7.32422
	1217	33247	-8.17871
	1218	33248	-7.08008
	1219	33249	-7.93457
	1220	33250	-7.93457
	1221	33251	-7.8125
	1222	33252	-7.69043
	1223	33253	-7.69043
	1224	33254	-7.32422
	1225	33255	-7.8125
	1226	33256	-7.44629
	1227	33257	-7.93457
	1228	33258	-7.32422
	1229	33259	-7.56836
	1230	33260	-8.17871
	1231	33261	-8.30078
	1232	33262	-8.17871
	1233	33263	-7.8125
	1234	33264	-7.44629
	1235	33265	-7.56836
	1236	33266	-8.30078
	1237	33267	-8.05664
	1238	33268	-8.05664
	1239	33269	-7.32422
	1240	33270	-8.05664
	1241	33271	-8.05664
	1242	33272	-8.30078
	1243	33273	-7.56836
	1244	33274	-8.17871
	1245	33275	-8.17871
	1246	33276	-7.56836
	1247	33277	-8.17871
	1248	33278	-7.8125
	1249	33279	-8.54492
	1250	33280	-8.30078
	1251	33281	-8.30078
	1252	33282	-8.42285
	1253	33283	-8.54492
	1254	33284	-7.8125
	1255	33285	-7.8125
	1256	33286	-8.30078
	1257	33287	-7.44629
	1258	33288	-8.05664
	1259	33289	-7.8125
	1260	33290	-7.56836
	1261	33291	-7.56836
	1262	33292	-7.69043
	1263	33293	-7.93457
	1264	33294	-7.69043
	1265	33295	-7.8125
	1266	33296	-7.32422
	1267	33297	-7.93457
	1268	33298	-7.32422
	1269	33299	-7.08008
	1270	33300	-7.69043
	1271	33301	-8.17871
	1272	33302	-8.05664
	1273	33303	-7.44629
	1274	33304	-8.05664
	1275	33305	-7.69043
	1276	33306	-8.42285
	1277	33307	-7.8125
	1278	33308	-7.93457
	1279	33309	-7.93457
	1280	33310	-8.05664
	1281	33311	-7.69043
	1282	33312	-7.93457
	1283	33313	-7.93457
	1284	33314	-7.20215
	1285	33315	-7.20215
	1286	33316	-8.05664
	1287	33317	-7.69043
	1288	33318	-8.30078
	1289	33319	-7.69043
	1290	33320	-7.8125
	1291	33321	-7.93457
	1292	33322	-7.69043
	1293	33323	-8.05664
	1294	33324	-8.54492
	1295	33325	-8.30078
	1296	33326	-8.05664
	1297	33327	-8.30078
	1298	33328	-7.69043
	1299	33329	-8.30078
	1300	33330	-8.30078
	1301	33331	-8.30078
	1302	33332	-8.17871
	1303	33333	-8.05664
	1304	33334	-7.08008
	1305	33335	-7.44629
	1306	33336	-8.05664
	1307	33337	-7.8125
	1308	33338	-8.30078
	1309	33339	-8.17871
	1310	33340	-7.8125
	1311	33341	-8.30078
	1312	33342	-7.8125
	1313	33343	-8.17871
	1314	33344	-8.54492
	1315	33345	-8.78906
	1316	33346	-8.17871
	1317	33347	-8.42285
	1318	33348	-7.69043
	1319	33349	-8.17871
	1320	33350	-8.42285
	1321	33351	-8.42285
	1322	33352	-8.54492
	1323	33353	-8.17871
	1324	33354	-7.44629
	1325	33355	-7.20215
	1326	33356	-8.17871
	1327	33357	-7.93457
	1328	33358	-8.30078
	1329	33359	-7.8125
	1330	33360	-7.32422
	1331	33361	-7.69043
	1332	33362	-7.93457
	1333	33363	-8.54492
	1334	33364	-8.54492
	1335	33365	-8.17871
	1336	33366	-8.05664
	1337	33367	-8.66699
	1338	33368	-7.69043
	1339	33369	-8.54492
	1340	33370	-8.78906
	1341	33371	-8.17871
	1342	33372	-8.17871
	1343	33373	-7.69043
	1344	33374	-7.32422
	1345	33375	-7.44629
	1346	33376	-7.93457
	1347	33377	-7.08008
	1348	33378	-8.05664
	1349	33379	-7.69043
	1350	33380	-7.69043
	1351	33381	-7.69043
	1352	33382	-7.8125
	1353	33383	-7.93457
	1354	33384	-8.54492
	1355	33385	-8.42285
	1356	33386	-7.8125
	1357	33387	-8.54492
	1358	33388	-7.69043
	1359	33389	-8.42285
	1360	33390	-8.42285
	1361	33391	-8.78906
	1362	33392	-8.54492
	1363	33393	-7.93457
	1364	33394	-7.69043
	1365	33395	-7.44629
	1366	33396	-8.17871
	1367	33397	-7.32422
	1368	33398	-8.54492
	1369	33399	-8.30078
	1370	33400	-8.30078
	1371	33401	-8.30078
	1372	33402	-8.30078
	1373	33403	-9.15527
	1374	33404	-8.91113
	1375	33405	-8.91113
	1376	33406	-8.42285
	1377	33407	-9.0332
	1378	33408	-8.54492
	1379	33409	-7.93457
	1380	33410	-8.66699
	1381	33411	-8.42285
	1382	33412	-8.05664
	1383	33413	-8.05664
	1384	33414	-8.30078
	1385	33415	-8.17871
	1386	33416	-8.05664
	1387	33417	-8.05664
	1388	33418	-7.93457
	1389	33419	-8.54492
	1390	33420	-8.91113
	1391	33421	-8.66699
	1392	33422	-8.54492
	1393	33423	-8.66699
	1394	33424	-8.30078
	1395	33425	-8.30078
	1396	33426	-8.78906
	1397	33427	-8.17871
	1398	33428	-8.42285
	1399	33429	-8.05664
	1400	33430	-7.69043
	1401	33431	-7.8125
	1402	33432	-7.69043
	1403	33433	-7.93457
	1404	33434	-7.69043
	1405	33435	-8.05664
	1406	33436	-7.8125
	1407	33437	-8.42285
	1408	33438	-7.8125
	1409	33439	-7.44629
	1410	33440	-8.17871
	1411	33441	-8.42285
	1412	33442	-8.30078
	1413	33443	-8.05664
	1414	33444	-8.54492
	1415	33445	-8.54492
	1416	33446	-8.78906
	1417	33447	-8.42285
	1418	33448	-8.66699
	1419	33449	-8.66699
	1420	33450	-8.54492
	1421	33451	-8.30078
	1422	33452	-8.66699
	1423	33453	-8.30078
	1424	33454	-8.05664
	1425	33455	-7.69043
	1426	33456	-8.30078
	1427	33457	-7.93457
	1428	33458	-8.91113
	1429	33459	-8.66699
	1430	33460	-8.42285
	1431	33461	-8.66699
	1432	33462	-8.42285
	1433	33463	-9.15527
	1434	33464	-9.52148
	1435	33465	-9.88769
	1436	33466	-9.0332
	1437	33467	-9.76562
	1438	33468	-8.91113
	1439	33469	-9.64355
	1440	33470	-9.88769
	1441	33471	-10.0098
	1442	33472	-9.88769
	1443	33473	-9.0332
	1444	33474	-8.91113
	1445	33475	-8.78906
	1446	33476	-9.52148
	1447	33477	-8.42285
	1448	33478	-9.15527
	1449	33479	-8.91113
	1450	33480	-8.30078
	1451	33481	-8.30078
	1452	33482	-8.54492
	1453	33483	-9.0332
	1454	33484	-8.91113
	1455	33485	-8.91113
	1456	33486	-8.30078
	1457	33487	-8.78906
	1458	33488	-8.42285
	1459	33489	-7.69043
	1460	33490	-8.05664
	1461	33491	-7.8125
	1462	33492	-7.56836
	1463	33493	-7.69043
	1464	33494	-8.17871
	1465	33495	-8.30078
	1466	33496	-8.17871
	1467	33497	-8.30078
	1468	33498	-8.30078
	1469	33499	-8.78906
	1470	33500	-8.54492
	1471	33501	-8.42285
	1472	33502	-8.54492
	1473	33503	-8.66699
	1474	33504	-7.93457
	1475	33505	-8.30078
	1476	33506	-8.54492
	1477	33507	-8.05664
	1478	33508	-8.66699
	1479	33509	-8.17871
	1480	33510	-7.56836
	1481	33511	-7.69043
	1482	33512	-7.69043
	1483	33513	-8.17871
	1484	33514	-8.30078
	1485	33515	-8.54492
	1486	33516	-7.56836
	1487	33517	-8.42285
	1488	33518	-7.69043
	1489	33519	-7.93457
	1490	33520	-8.30078
	1491	33521	-8.42285
	1492	33522	-8.17871
	1493	33523	-7.8125
	1494	33524	-8.30078
	1495	33525	-8.05664
	1496	33526	-8.78906
	1497	33527	-8.05664
	1498	33528	-8.30078
	1499	33529	-8.42285
	1500	33530	-8.17871
	1501	33531	-7.93457
	1502	33532	-8.42285
	1503	33533	-8.42285
	1504	33534	-7.8125
	1505	33535	-7.69043
	1506	33536	-8.30078
	1507	33537	-7.93457
	1508	33538	-8.42285
	1509	33539	-8.30078
	1510	33540	-7.56836
	1511	33541	-7.44629
	1512	33542	-7.8125
	1513	33543	-8.66699
	1514	33544	-8.91113
	1515	33545	-9.0332
	1516	33546	-8.17871
	1517	33547	-8.66699
	1518	33548	-8.05664
	1519	33549	-8.17871
	1520	33550	-8.54492
	1521	33551	-8.54492
	1522	33552	-7.93457
	1523	33553	-7.20215
	1524	33554	-8.05664
	1525	33555	-8.05664
	1526	33556	-8.30078
	1527	33557	-7.93457
	1528	33558	-8.17871
	1529	33559	-8.54492
	1530	33560	-8.30078
	1531	33561	-8.91113
	1532	33562	-8.91113
	1533	33563	-9.0332
	1534	33564	-8.17871
	1535	33565	-8.17871
	1536	33566	-8.30078
	1537	33567	-8.05664
	1538	33568	-8.30078
	1539	33569	-7.8125
	1540	33570	-7.44629
	1541	33571	-7.32422
	1542	33572	-7.8125
	1543	33573	-8.42285
	1544	33574	-8.30078
	1545	33575	-8.42285
	1546	33576	-7.44629
	1547	33577	-8.42285
	1548	33578	-7.8125
	1549	33579	-7.93457
	1550	33580	-8.42285
	1551	33581	-8.42285
	1552	33582	-8.17871
	1553	33583	-7.69043
	1554	33584	-8.54492
	1555	33585	-8.54492
	1556	33586	-8.66699
	1557	33587	-8.30078
	1558	33588	-8.30078
	1559	33589	-8.66699
	1560	33590	-8.54492
	1561	33591	-8.66699
	1562	33592	-8.54492
	1563	33593	-8.17871
	1564	33594	-7.56836
	1565	33595	-7.69043
	1566	33596	-8.30078
	1567	33597	-7.56836
	1568	33598	-8.17871
	1569	33599	-8.17871
	1570	33600	-7.56836
	1571	33601	-7.93457
	1572	33602	-8.05664
	1573	33603	-8.54492
	1574	33604	-8.91113
	1575	33605	-9.15527
	1576	33606	-8.30078
	1577	33607	-8.78906
	1578	33608	-8.05664
	1579	33609	-8.05664
	1580	33610	-8.42285
	1581	33611	-8.54492
	1582	33612	-8.30078
	1583	33613	-7.69043
	1584	33614	-8.17871
	1585	33615	-7.8125
	1586	33616	-8.42285
	1587	33617	-8.05664
	1588	33618	-8.66699
	1589	33619	-8.78906
	1590	33620	-8.42285
	1591	33621	-8.42285
	1592	33622	-8.66699
	1593	33623	-8.78906
	1594	33624	-8.30078
	1595	33625	-8.42285
	1596	33626	-8.17871
	1597	33627	-8.30078
	1598	33628	-8.54492
	1599	33629	-8.05664
	1600	33630	-7.44629
	1601	33631	-7.44629
	1602	33632	-7.56836
	1603	33633	-8.05664
	1604	33634	-8.30078
	1605	33635	-8.66699
	1606	33636	-7.69043
	1607	33637	-8.42285
	1608	33638	-7.93457
	1609	33639	-8.42285
	1610	33640	-8.91113
	1611	33641	-8.91113
	1612	33642	-8.78906
	1613	33643	-8.05664
	1614	33644	-8.30078
	1615	33645	-8.30078
	1616	33646	-9.15527
	1617	33647	-7.93457
	1618	33648	-8.66699
	1619	33649	-8.30078
	1620	33650	-8.17871
	1621	33651	-8.30078
	1622	33652	-8.42285
	1623	33653	-8.30078
	1624	33654	-7.44629
	1625	33655	-7.8125
	1626	33656	-7.93457
	1627	33657	-8.54492
	1628	33658	-8.30078
	1629	33659	-8.05664
	1630	33660	-7.69043
	1631	33661	-7.8125
	1632	33662	-7.93457
	1633	33663	-8.42285
	1634	33664	-8.66699
	1635	33665	-8.66699
	1636	33666	-8.05664
	1637	33667	-8.54492
	1638	33668	-7.8125
	1639	33669	-8.17871
	1640	33670	-8.66699
	1641	33671	-8.78906
	1642	33672	-8.30078
	1643	33673	-7.8125
	1644	33674	-8.42285
	1645	33675	-8.05664
	1646	33676	-8.66699
	1647	33677	-8.05664
	1648	33678	-8.66699
	1649	33679	-8.66699
	1650	33680	-8.42285
	1651	33681	-8.42285
	1652	33682	-8.66699
	1653	33683	-9.15527
	1654	33684	-9.39941
	1655	33685	-9.39941
	1656	33686	-8.66699
	1657	33687	-9.0332
	1658	33688	-8.78906
	1659	33689	-7.93457
	1660	33690	-8.30078
	1661	33691	-8.05664
	1662	33692	-7.8125
	1663	33693	-8.30078
	1664	33694	-8.42285
	1665	33695	-8.42285
	1666	33696	-8.17871
	1667	33697	-8.54492
	1668	33698	-8.05664
	1669	33699	-8.66699
	1670	33700	-8.66699
	1671	33701	-8.78906
	1672	33702	-8.78906
	1673	33703	-8.54492
	1674	33704	-7.69043
	1675	33705	-7.8125
	1676	33706	-8.42285
	1677	33707	-8.05664
	1678	33708	-8.66699
	1679	33709	-8.42285
	1680	33710	-7.93457
	1681	33711	-7.69043
	1682	33712	-8.05664
	1683	33713	-8.54492
	1684	33714	-8.30078
	1685	33715	-8.42285
	1686	33716	-7.32422
	1687	33717	-8.17871
	1688	33718	-7.56836
	1689	33719	-8.05664
	1690	33720	-8.42285
	1691	33721	-8.30078
	1692	33722	-7.8125
	1693	33723	-7.56836
	1694	33724	-8.30078
	1695	33725	-8.05664
	1696	33726	-8.66699
	1697	33727	-7.8125
	1698	33728	-8.54492
	1699	33729	-8.30078
	1700	33730	-8.42285
	1701	33731	-8.30078
	1702	33732	-8.17871
	1703	33733	-8.17871
	1704	33734	-7.56836
	1705	33735	-8.05664
	1706	33736	-8.05664
	1707	33737	-8.42285
	1708	33738	-8.30078
	1709	33739	-7.8125
	1710	33740	-8.05664
	1711	33741	-8.17871
	1712	33742	-8.42285
	1713	33743	-8.17871
	1714	33744	-8.91113
	1715	33745	-8.30078
	1716	33746	-8.91113
	1717	33747	-8.30078
	1718	33748	-8.66699
	1719	33749	-8.66699
	1720	33750	-8.66699
	1721	33751	-8.54492
	1722	33752	-8.54492
	1723	33753	-8.05664
	1724	33754	-8.05664
	1725	33755	-8.17871
	1726	33756	-7.69043
	1727	33757	-8.05664
	1728	33758	-8.05664
	1729	33759	-7.8125
	1730	33760	-8.54492
	1731	33761	-7.56836
	1732	33762	-8.30078
	1733	33763	-8.30078
	1734	33764	-8.42285
	1735	33765	-8.42285
	1736	33766	-8.17871
	1737	33767	-8.91113
	1738	33768	-8.91113
	1739	33769	-8.66699
	1740	33770	-8.78906
	1741	33771	-8.42285
	1742	33772	-7.8125
	1743	33773	-8.30078
	1744	33774	-7.56836
	1745	33775	-8.42285
	1746	33776	-8.54492
	1747	33777	-7.8125
	1748	33778	-8.30078
	1749	33779	-7.69043
	1750	33780	-8.17871
	1751	33781	-8.17871
	1752	33782	-7.93457
	1753	33783	-7.8125
	1754	33784	-8.30078
	1755	33785	-7.93457
	1756	33786	-8.91113
	1757	33787	-8.30078
	1758	33788	-8.78906
	1759	33789	-8.30078
	1760	33790	-7.8125
	1761	33791	-8.17871
	1762	33792	-8.05664
	1763	33793	-7.93457
	1764	33794	-8.66699
	1765	33795	-7.56836
	1766	33796	-8.30078
	1767	33797	-7.8125
	1768	33798	-8.78906
	1769	33799	-8.42285
	1770	33800	-8.17871
	1771	33801	-7.93457
	1772	33802	-7.93457
	1773	33803	-8.30078
	1774	33804	-8.91113
	1775	33805	-8.30078
	1776	33806	-8.42285
	1777	33807	-7.56836
	1778	33808	-8.17871
	1779	33809	-8.30078
	1780	33810	-8.42285
	1781	33811	-8.05664
	1782	33812	-7.56836
	1783	33813	-8.05664
	1784	33814	-7.93457
	1785	33815	-8.42285
	1786	33816	-8.05664
	1787	33817	-8.30078
	1788	33818	-8.30078
	1789	33819	-8.66699
	1790	33820	-8.42285
	1791	33821	-8.54492
	1792	33822	-8.66699
	1793	33823	-8.91113
	1794	33824	-8.91113
	1795	33825	-8.78906
	1796	33826	-8.30078
	1797	33827	-8.78906
	1798	33828	-8.42285
	1799	33829	-8.91113
	1800	33830	-8.66699
	1801	33831	-8.66699
	1802	33832	-8.54492
	1803	33833	-8.54492
	1804	33834	-8.30078
	1805	33835	-8.66699
	1806	33836	-7.69043
	1807	33837	-8.54492
	1808	33838	-7.69043
	1809	33839	-8.42285
	1810	33840	-8.66699
	1811	33841	-8.54492
	1812	33842	-8.54492
	1813	33843	-8.30078
	1814	33844	-7.8125
	1815	33845	-8.30078
	1816	33846	-7.8125
	1817	33847	-8.54492
	1818	33848	-8.05664
	1819	33849	-7.56836
	1820	33850	-7.93457
	1821	33851	-8.05664
	1822	33852	-7.93457
	1823	33853	-7.32422
	1824	33854	-7.8125
	1825	33855	-7.56836
	1826	33856	-7.93457
	1827	33857	-8.05664
	1828	33858	-8.42285
	1829	33859	-7.93457
	1830	33860	-8.42285
	1831	33861	-8.54492
	1832	33862	-8.42285
	1833	33863	-7.8125
	1834	33864	-8.54492
	1835	33865	-8.17871
	1836	33866	-8.54492
	1837	33867	-8.54492
	1838	33868	-8.54492
	1839	33869	-8.05664
	1840	33870	-7.8125
	1841	33871	-8.17871
	1842	33872	-7.93457
	1843	33873	-7.69043
	1844	33874	-8.05664
	1845	33875	-7.32422
	1846	33876	-8.17871
	1847	33877	-8.42285
	1848	33878	-9.0332
	1849	33879	-8.30078
	1850	33880	-8.42285
	1851	33881	-8.17871
	1852	33882	-8.30078
	1853	33883	-9.15527
	1854	33884	-9.0332
	1855	33885	-8.66699
	1856	33886	-8.91113
	1857	33887	-8.42285
	1858	33888	-8.54492
	1859	33889	-8.54492
	1860	33890	-8.78906
	1861	33891	-8.30078
	1862	33892	-8.54492
	1863	33893	-7.8125
	1864	33894	-7.69043
	1865	33895	-8.17871
	1866	33896	-8.05664
	1867	33897	-8.42285
	1868	33898	-8.66699
	1869	33899	-8.17871
	1870	33900	-8.66699
	1871	33901	-8.54492
	1872	33902	-8.42285
	1873	33903	-8.17871
	1874	33904	-8.54492
	1875	33905	-8.42285
	1876	33906	-8.78906
	1877	33907	-8.42285
	1878	33908	-8.30078
	1879	33909	-8.54492
	1880	33910	-8.17871
	1881	33911	-8.05664
	1882	33912	-8.42285
	1883	33913	-8.17871
	1884	33914	-7.44629
	1885	33915	-7.93457
	1886	33916	-7.8125
	1887	33917	-8.17871
	1888	33918	-8.30078
	1889	33919	-7.8125
	1890	33920	-7.56836
	1891	33921	-7.93457
	1892	33922	-7.8125
	1893	33923	-8.78906
	1894	33924	-9.27734
	1895	33925	-9.27734
	1896	33926	-9.27734
	1897	33927	-8.91113
	1898	33928	-9.0332
	1899	33929	-9.27734
	1900	33930	-8.91113
	1901	33931	-8.91113
	1902	33932	-8.66699
	1903	33933	-8.30078
	1904	33934	-7.69043
	1905	33935	-7.93457
	1906	33936	-8.17871
	1907	33937	-8.05664
	1908	33938	-8.05664
	1909	33939	-7.8125
	1910	33940	-7.56836
	1911	33941	-7.56836
	1912	33942	-7.56836
	1913	33943	-8.42285
	1914	33944	-9.0332
	1915	33945	-8.78906
	1916	33946	-8.54492
	1917	33947	-8.30078
	1918	33948	-7.8125
	1919	33949	-8.30078
	1920	33950	-8.42285
	1921	33951	-8.54492
	1922	33952	-8.05664
	1923	33953	-7.56836
	1924	33954	-7.44629
	1925	33955	-7.32422
	1926	33956	-8.05664
	1927	33957	-7.69043
	1928	33958	-8.42285
	1929	33959	-7.93457
	1930	33960	-7.44629
	1931	33961	-7.69043
	1932	33962	-8.05664
	1933	33963	-8.17871
	1934	33964	-8.42285
	1935	33965	-8.17871
	1936	33966	-8.42285
	1937	33967	-8.30078
	1938	33968	-8.05664
	1939	33969	-8.54492
	1940	33970	-8.42285
	1941	33971	-8.30078
	1942	33972	-8.17871
	1943	33973	-8.05664
	1944	33974	-7.56836
	1945	33975	-8.05664
	1946	33976	-7.93457
	1947	33977	-8.05664
	1948	33978	-8.42285
	1949	33979	-7.93457
	1950	33980	-7.8125
	1951	33981	-7.93457
	1952	33982	-7.44629
	1953	33983	-7.93457
	1954	33984	-8.42285
	1955	33985	-8.54492
	1956	33986	-8.54492
	1957	33987	-8.30078
	1958	33988	-8.30078
	1959	33989	-8.17871
	1960	33990	-8.66699
	1961	33991	-8.78906
	1962	33992	-8.66699
	1963	33993	-8.30078
	1964	33994	-7.32422
	1965	33995	-8.17871
	1966	33996	-8.05664
	1967	33997	-8.30078
	1968	33998	-8.42285
	1969	33999	-7.93457
	1970	34000	-8.17871
	1971	34001	-8.30078
	1972	34002	-8.30078
	1973	34003	-8.05664
	1974	34004	-8.91113
	1975	34005	-8.05664
	1976	34006	-8.78906
	1977	34007	-7.8125
	1978	34008	-8.66699
	1979	34009	-8.54492
	1980	34010	-8.42285
	1981	34011	-8.30078
	1982	34012	-8.17871
	1983	34013	-8.54492
	1984	34014	-8.05664
	1985	34015	-8.42285
	1986	34016	-7.44629
	1987	34017	-8.42285
	1988	34018	-7.93457
	1989	34019	-7.93457
	1990	34020	-8.42285
	1991	34021	-8.54492
	1992	34022	-8.42285
	1993	34023	-8.17871
	1994	34024	-8.78906
	1995	34025	-8.30078
	1996	34026	-8.78906
	1997	34027	-8.05664
	1998	34028	-8.91113
	1999	34029	-8.78906
[truncated: 512,134+ more rows]

## Sheet: Fig 4B
Figure 4B	0	-1.58691
	1	-1.46484
	2	-2.0752
	3	-1.58691
	4	-1.34277
	5	-1.09863
	6	-1.09863
	7	-1.34277
	8	-1.83105
	9	-2.31934
	10	-2.31934
	11	-0.976562
	12	-2.19727
	13	-1.70898
	14	-1.46484
	15	-1.46484
	16	-0.976562
	17	-1.2207
	18	-1.83105
	19	-1.83105
	20	-2.0752
	21	-1.2207
	22	-2.19727
	23	-1.46484
	24	-1.58691
	25	-1.95312
	26	-2.0752
	27	-1.09863
	28	-1.95312
	29	-1.83105
	30	-1.95312
	31	-1.70898
	32	-2.19727
	33	-1.34277
	34	-1.34277
	35	-1.95312
	36	-1.83105
	37	-1.34277
	38	-1.46484
	39	-1.70898
	40	-1.46484
	41	-1.34277
	42	-1.34277
	43	-1.2207
	44	-1.46484
	45	-2.0752
	46	-1.83105
	47	-1.58691
	48	-2.19727
	49	-2.31934
	50	-2.31934
	51	-1.83105
	52	-2.19727
	53	-2.56348
	54	-1.70898
	55	-1.95312
	56	-1.95312
	57	-2.19727
	58	-1.58691
	59	-1.09863
	60	-1.09863
	61	-1.70898
	62	-1.95312
	63	-1.58691
	64	-1.95312
	65	-2.19727
	66	-1.46484
	67	-1.58691
	68	-1.46484
	69	-2.31934
	70	-2.68555
	71	-0.854492
	72	-2.0752
	73	-1.95312
	74	-1.70898
	75	-1.09863
	76	-1.83105
	77	-1.70898
	78	-1.95312
	79	-0.976562
	80	-1.34277
	81	-1.95312
	82	-1.58691
	83	-1.70898
	84	-2.19727
	85	-2.19727
	86	-2.56348
	87	-2.44141
	88	-2.0752
	89	-2.31934
	90	-2.44141
	91	-1.46484
	92	-2.31934
	93	-1.95312
	94	-1.58691
	95	-1.2207
	96	-1.09863
	97	-1.58691
	98	-1.58691
	99	-0.854492
	100	-0.732422
	101	-1.83105
	102	-1.09863
	103	-1.83105
	104	-2.31934
	105	-1.95312
	106	-2.0752
	107	-1.83105
	108	-1.58691
	109	-2.31934
	110	-1.95312
	111	-1.70898
	112	-2.0752
	113	-1.58691
	114	-1.34277
	115	-1.58691
	116	-1.70898
	117	-1.09863
	118	-1.46484
	119	-1.95312
	120	-1.70898
	121	-1.83105
	122	-1.46484
	123	-1.70898
	124	-2.0752
	125	-1.34277
	126	-1.95312
	127	-1.95312
	128	-2.31934
	129	-1.09863
	130	-1.70898
	131	-2.44141
	132	-1.70898
	133	-1.70898
	134	-1.95312
	135	-2.19727
	136	-2.0752
	137	-1.70898
	138	-0.366211
	139	-1.83105
	140	-1.46484
	141	-1.2207
	142	-1.70898
	143	-1.83105
	144	-1.09863
	145	-1.34277
	146	-1.95312
	147	-1.09863
	148	-2.31934
	149	-2.19727
	150	-2.44141
	151	-1.58691
	152	-2.0752
	153	-2.44141
	154	-2.19727
	155	-1.95312
	156	-1.83105
	157	-2.0752
	158	-1.34277
	159	-1.34277
	160	-1.70898
	161	-1.83105
	162	-1.95312
	163	-1.34277
	164	-1.46484
	165	-2.0752
	166	-1.95312
	167	-0.976562
	168	-2.0752
	169	-1.83105
	170	-2.0752
	171	-1.83105
	172	-2.19727
	173	-1.58691
	174	-1.95312
	175	-1.46484
	176	-2.44141
	177	-2.31934
	178	-2.19727
	179	-1.34277
	180	-1.2207
	181	-2.19727
	182	-1.70898
	183	-1.70898
	184	-1.95312
	185	-2.19727
	186	-1.58691
	187	-1.34277
	188	-2.19727
	189	-2.19727
	190	-2.0752
	191	-1.58691
	192	-1.95312
	193	-1.95312
	194	-2.0752
	195	-1.83105
	196	-2.31934
	197	-1.95312
	198	-1.83105
	199	-1.46484
	200	-1.46484
	201	-1.58691
	202	-1.58691
	203	-1.34277
	204	-2.0752
	205	-2.0752
	206	-2.0752
	207	-1.58691
	208	-2.0752
	209	-2.19727
	210	-1.95312
	211	-1.70898
	212	-2.44141
	213	-1.95312
	214	-1.95312
	215	-1.83105
	216	-1.83105
	217	-2.19727
	218	-2.0752
	219	-1.70898
	220	-1.46484
	221	-1.70898
	222	-2.0752
	223	-0.976562
	224	-1.58691
	225	-2.0752
	226	-1.70898
	227	-1.83105
	228	-1.34277
	229	-2.0752
	230	-1.95312
	231	-1.46484
	232	-2.19727
	233	-1.95312
	234	-1.70898
	235	-0.976562
	236	-1.58691
	237	-2.19727
	238	-1.95312
	239	-1.34277
	240	-1.2207
	241	-1.58691
	242	-1.46484
	243	-1.34277
	244	-2.0752
	245	-2.0752
	246	-2.0752
	247	-1.70898
	248	-0.976562
	249	-2.0752
	250	-2.0752
	251	-1.34277
	252	-1.83105
	253	-1.70898
	254	-1.34277
	255	-1.46484
	256	-0.976562
	257	-1.83105
	258	-2.0752
	259	-1.09863
	260	-1.09863
	261	-2.19727
	262	-1.58691
	263	-1.09863
	264	-1.95312
	265	-1.83105
	266	-1.95312
	267	-2.31934
	268	-1.09863
	269	-2.68555
	270	-2.31934
	271	-1.34277
	272	-2.19727
	273	-2.19727
	274	-1.34277
	275	-1.58691
	276	-1.34277
	277	-1.46484
	278	-1.83105
	279	-1.46484
	280	-1.2207
	281	-1.70898
	282	-1.83105
	283	-0.854492
	284	-2.0752
	285	-1.95312
	286	-2.44141
	287	-1.70898
	288	-1.2207
	289	-2.31934
	290	-2.19727
	291	-1.46484
	292	-1.70898
	293	-1.95312
	294	-1.70898
	295	-1.83105
	296	-1.46484
	297	-1.58691
	298	-1.46484
	299	-1.95312
	300	-1.34277
	301	-1.46484
	302	-1.70898
	303	-0.854492
	304	-1.58691
	305	-1.70898
	306	-1.70898
	307	-1.34277
	308	-1.95312
	309	-2.31934
	310	-2.19727
	311	-1.95312
	312	-1.83105
	313	-1.95312
	314	-1.70898
	315	-1.95312
	316	-2.19727
	317	-1.95312
	318	-1.34277
	319	-1.34277
	320	-1.34277
	321	-1.34277
	322	-1.70898
	323	-1.34277
	324	-1.09863
	325	-1.70898
	326	-1.70898
	327	-0.732422
	328	-2.0752
	329	-2.0752
	330	-2.31934
	331	-1.83105
	332	-1.58691
	333	-1.83105
	334	-2.0752
	335	-2.0752
	336	-2.19727
	337	-1.70898
	338	-0.976562
	339	-1.2207
	340	-1.58691
	341	-1.70898
	342	-1.34277
	343	-1.2207
	344	-1.58691
	345	-1.95312
	346	-2.19727
	347	-1.46484
	348	-2.44141
	349	-1.83105
	350	-1.70898
	351	-2.0752
	352	-1.34277
	353	-1.70898
	354	-2.0752
	355	-1.70898
	356	-1.95312
	357	-2.19727
	358	-1.2207
	359	-1.70898
	360	-1.83105
	361	-1.2207
	362	-1.83105
	363	-1.83105
	364	-0.854492
	365	-1.58691
	366	-1.09863
	367	-0.976562
	368	-1.95312
	369	-1.95312
	370	-1.95312
	371	-1.95312
	372	-1.83105
	373	-1.83105
	374	-2.31934
	375	-1.58691
	376	-2.0752
	377	-2.19727
	378	-1.58691
	379	-1.58691
	380	-1.46484
	381	-1.46484
	382	-1.70898
	383	-1.83105
	384	-1.70898
	385	-1.83105
	386	-1.95312
	387	-1.46484
	388	-2.31934
	389	-2.56348
	390	-2.0752
	391	-2.19727
	392	-2.0752
	393	-2.0752
	394	-2.19727
	395	-1.70898
	396	-2.19727
	397	-2.56348
	398	-1.83105
	399	-1.83105
	400	-1.58691
	401	-1.2207
	402	-2.19727
	403	-1.46484
	404	-0.854492
	405	-1.70898
	406	-1.34277
	407	-1.2207
	408	-1.83105
	409	-2.44141
	410	-1.70898
	411	-2.0752
	412	-1.58691
	413	-2.0752
	414	-2.0752
	415	-1.70898
	416	-1.70898
	417	-2.0752
	418	-1.70898
	419	-1.58691
	420	-2.31934
	421	-0.976562
	422	-1.83105
	423	-1.58691
	424	-1.58691
	425	-1.95312
	426	-1.70898
	427	-1.46484
	428	-1.58691
	429	-2.19727
	430	-1.83105
	431	-2.31934
	432	-1.46484
	433	-2.19727
	434	-2.19727
	435	-1.83105
	436	-1.83105
	437	-2.19727
	438	-2.0752
	439	-1.95312
	440	-2.19727
	441	-1.46484
	442	-2.56348
	443	-1.46484
	444	-1.83105
	445	-1.34277
	446	-1.2207
	447	-1.46484
	448	-1.83105
	449	-2.80762
	450	-2.31934
	451	-2.31934
	452	-1.2207
	453	-2.56348
	454	-1.95312
	455	-2.19727
	456	-2.0752
	457	-1.70898
	458	-1.83105
	459	-1.58691
	460	-1.58691
	461	-0.854492
	462	-1.95312
	463	-0.976562
	464	-1.83105
	465	-1.58691
	466	-1.70898
	467	-1.95312
	468	-1.2207
	469	-2.31934
	470	-2.56348
	471	-2.0752
	472	-1.95312
	473	-2.68555
	474	-1.46484
	475	-1.58691
	476	-1.2207
	477	-1.95312
	478	-2.0752
	479	-1.09863
	480	-1.34277
	481	-1.70898
	482	-1.46484
	483	-1.09863
	484	-2.0752
	485	-1.58691
	486	-2.0752
	487	-2.19727
	488	-1.58691
	489	-1.70898
	490	-2.31934
	491	-1.2207
	492	-2.19727
	493	-1.83105
	494	-1.2207
	495	-0.976562
	496	-0.976562
	497	-1.09863
	498	-1.58691
	499	-1.46484
	500	-1.09863
	501	-1.95312
	502	-1.46484
	503	-1.34277
	504	-2.44141
	505	-1.95312
	506	-1.83105
	507	-2.0752
	508	-1.58691
	509	-1.83105
	510	-2.56348
	511	-1.09863
	512	-2.31934
	513	-1.58691
	514	-1.46484
	515	-1.2207
	516	-1.34277
	517	-1.83105
	518	-2.19727
	519	-1.70898
	520	-0.976562
	521	-2.19727
	522	-1.58691
	523	-1.58691
	524	-2.0752
	525	-1.70898
	526	-1.95312
	527	-2.31934
	528	-2.31934
	529	-1.46484
	530	-1.34277
	531	-2.19727
	532	-1.58691
	533	-1.70898
	534	-2.19727
	535	-1.2207
	536	-1.46484
	537	-2.0752
	538	-1.58691
	539	-1.95312
	540	-1.34277
	541	-1.34277
	542	-1.70898
	543	-2.0752
	544	-2.31934
	545	-2.44141
	546	-1.58691
	547	-1.95312
	548	-1.95312
	549	-1.58691
	550	-1.83105
	551	-2.19727
	552	-1.83105
	553	-1.95312
	554	-0.854492
	555	-1.70898
	556	-1.2207
	557	-0.854492
	558	-0.976562
	559	-1.95312
	560	-1.58691
	561	-1.83105
	562	-1.70898
	563	-1.83105
	564	-0.976562
	565	-1.70898
	566	-1.2207
	567	-1.46484
	568	-1.34277
	569	-2.44141
	570	-2.56348
	571	-1.95312
	572	-2.0752
	573	-1.95312
	574	-1.34277
	575	-1.34277
	576	-1.46484
	577	-1.46484
	578	-1.34277
	579	-2.19727
	580	-2.0752
	581	-1.58691
	582	-2.0752
	583	-1.70898
	584	-1.46484
	585	-1.09863
	586	-1.70898
	587	-1.2207
	588	-1.95312
	589	-1.95312
	590	-2.19727
	591	-1.46484
	592	-2.19727
	593	-1.58691
	594	-1.70898
	595	-1.09863
	596	-0.976562
	597	-1.34277
	598	-1.83105
	599	-1.83105
	600	-1.95312
	601	-2.0752
	602	-1.70898
	603	-2.0752
	604	-1.70898
	605	-1.09863
	606	-1.46484
	607	-1.34277
	608	-2.19727
	609	-2.0752
	610	-1.46484
	611	-2.31934
	612	-1.83105
	613	-2.44141
	614	-1.83105
	615	-1.83105
	616	-1.34277
	617	-1.70898
	618	-2.0752
	619	-1.83105
	620	-0.732422
	621	-2.19727
	622	-1.09863
	623	-2.44141
	624	-2.0752
	625	-2.19727
	626	-1.46484
	627	-2.0752
	628	-1.95312
	629	-2.44141
	630	-1.95312
	631	-2.31934
	632	-1.34277
	633	-2.31934
	634	-1.70898
	635	-2.0752
	636	-2.31934
	637	-1.70898
	638	-1.58691
	639	-0.854492
	640	-1.46484
	641	-2.0752
	642	-1.70898
	643	-1.2207
	644	-2.31934
	645	-2.19727
	646	-1.83105
	647	-2.31934
	648	-1.70898
	649	-1.70898
	650	-2.31934
	651	-1.2207
	652	-2.0752
	653	-1.2207
	654	-1.83105
	655	-1.58691
	656	-1.83105
	657	-1.09863
	658	-1.95312
	659	-1.83105
	660	-1.46484
	661	-1.70898
	662	-1.09863
	663	-2.0752
	664	-2.19727
	665	-1.58691
	666	-2.0752
	667	-2.31934
	668	-1.95312
	669	-1.34277
	670	-1.95312
	671	-1.58691
	672	-2.31934
	673	-1.34277
	674	-1.70898
	675	-1.34277
	676	-1.95312
	677	-1.46484
	678	-1.83105
	679	-2.0752
	680	-1.58691
	681	-1.83105
	682	-1.09863
	683	-1.70898
	684	-2.19727
	685	-1.70898
	686	-2.19727
	687	-2.0752
	688	-2.19727
	689	-0.976562
	690	-1.95312
	691	-1.83105
	692	-2.31934
	693	-1.70898
	694	-1.09863
	695	-1.46484
	696	-0.976562
	697	-1.34277
	698	-2.19727
	699	-1.83105
	700	-0.854492
	701	-1.83105
	702	-0.854492
	703	-1.95312
	704	-1.83105
	705	-2.0752
	706	-1.70898
	707	-2.56348
	708	-2.19727
	709	-1.58691
	710	-2.56348
	711	-1.58691
	712	-2.0752
	713	-1.46484
	714	-1.34277
	715	-1.83105
	716	-1.95312
	717	-0.976562
	718	-0.976562
	719	-1.83105
	720	-1.58691
	721	-2.0752
	722	-1.09863
	723	-2.0752
	724	-1.58691
	725	-2.0752
	726	-1.83105
	727	-2.0752
	728	-1.95312
	729	-1.46484
	730	-1.70898
	731	-1.95312
	732	-2.19727
	733	-1.09863
	734	-1.58691
	735	-1.83105
	736	-1.83105
	737	-1.34277
	738	-1.34277
	739	-1.34277
	740	-1.95312
	741	-1.46484
	742	-0.976562
	743	-1.70898
	744	-1.95312
	745	-1.34277
	746	-2.0752
	747	-1.95312
	748	-2.56348
	749	-1.46484
	750	-1.70898
	751	-1.2207
	752	-2.44141
	753	-0.976562
	754	-1.58691
	755	-1.70898
	756	-1.83105
	757	-1.2207
	758	-1.70898
	759	-1.95312
	760	-1.58691
	761	-1.70898
	762	-0.976562
	763	-1.95312
	764	-1.83105
	765	-1.95312
	766	-2.0752
	767	-1.70898
	768	-2.31934
	769	-1.70898
	770	-2.0752
	771	-1.70898
	772	-2.19727
	773	-1.34277
	774	-1.2207
	775	-1.95312
	776	-2.0752
	777	-1.70898
	778	-0.976562
	779	-1.70898
	780	-1.70898
	781	-2.19727
	782	-1.58691
	783	-2.31934
	784	-1.83105
	785	-1.95312
	786	-1.34277
	787	-2.0752
	788	-1.95312
	789	-2.56348
	790	-1.70898
	791	-1.70898
	792	-1.83105
	793	-1.83105
	794	-2.0752
	795	-2.0752
	796	-1.83105
	797	-1.46484
	798	-0.732422
	799	-1.46484
	800	-1.95312
	801	-1.95312
	802	-1.58691
	803	-1.95312
	804	-1.70898
	805	-0.854492
	806	-1.46484
	807	-1.58691
	808	-2.0752
	809	-2.19727
	810	-1.34277
	811	-2.19727
	812	-2.0752
	813	-1.58691
	814	-1.95312
	815	-2.0752
	816	-2.19727
	817	-2.19727
	818	-1.70898
	819	-1.58691
	820	-1.58691
	821	-1.34277
	822	-2.0752
	823	-1.58691
	824	-1.58691
	825	-1.09863
	826	-1.58691
	827	-0.976562
	828	-2.31934
	829	-1.83105
	830	-1.70898
	831	-2.31934
	832	-1.34277
	833	-2.0752
	834	-1.95312
	835	-2.44141
	836	-1.83105
	837	-2.44141
	838	-1.83105
	839	-1.58691
	840	-1.83105
	841	-1.2207
	842	-1.58691
	843	-2.19727
	844	-0.976562
	845	-1.83105
	846	-1.83105
	847	-1.46484
	848	-1.83105
	849	-2.68555
	850	-2.19727
	851	-2.44141
	852	-0.854492
	853	-2.31934
	854	-1.70898
	855	-2.31934
	856	-1.95312
	857	-1.58691
	858	-1.70898
	859	-0.732422
	860	-1.83105
	861	-1.46484
	862	-1.83105
	863	-1.70898
	864	-1.83105
	865	-2.19727
	866	-2.0752
	867	-2.19727
	868	-1.2207
	869	-2.31934
	870	-2.44141
	871	-2.31934
	872	-1.95312
	873	-2.68555
	874	-1.95312
	875	-1.34277
	876	-1.46484
	877	-1.83105
	878	-2.31934
	879	-1.70898
	880	-1.34277
	881	-1.46484
	882	-1.70898
	883	-1.09863
	884	-2.19727
	885	-1.70898
	886	-1.95312
	887	-2.0752
	888	-1.95312
	889	-1.70898
	890	-1.95312
	891	-1.2207
	892	-2.68555
	893	-1.46484
	894	-1.58691
	895	-2.0752
	896	-1.83105
	897	-1.70898
	898	-1.70898
	899	-2.0752
	900	-1.58691
	901	-1.58691
	902	-1.2207
	903	-2.0752
	904	-1.95312
	905	-1.34277
	906	-1.46484
	907	-1.58691
	908	-2.31934
	909	-2.31934
	910	-1.70898
	911	-2.56348
	912	-1.58691
	913	-1.83105
	914	-1.83105
	915	-2.0752
	916	-1.70898
	917	-1.95312
	918	-2.0752
	919	-1.34277
	920	-1.58691
	921	-1.2207
	922	-2.19727
	923	-1.83105
	924	-1.58691
	925	-1.46484
	926	-1.95312
	927	-1.58691
	928	-1.34277
	929	-2.56348
	930	-2.44141
	931	-2.0752
	932	-1.46484
	933	-2.44141
	934	-1.46484
	935	-1.58691
	936	-1.09863
	937	-1.2207
	938	-1.83105
	939	-1.58691
	940	-1.09863
	941	-1.09863
	942	-1.58691
	943	-1.34277
	944	-2.0752
	945	-1.95312
	946	-2.44141
	947	-2.31934
	948	-2.0752
	949	-1.34277
	950	-2.31934
	951	-1.70898
	952	-2.31934
	953	-2.0752
	954	-0.732422
	955	-1.46484
	956	-1.34277
	957	-0.976562
	958	-1.83105
	959	-1.70898
	960	-0.732422
	961	-1.70898
	962	-0.976562
	963	-1.70898
	964	-1.95312
	965	-1.46484
	966	-1.95312
	967	-1.70898
	968	-2.19727
	969	-1.2207
	970	-1.70898
	971	-0.854492
	972	-2.56348
	973	-1.46484
	974	-1.70898
	975	-1.70898
	976	-2.0752
	977	-1.34277
	978	-0.854492
	979	-1.95312
	980	-1.70898
	981	-2.44141
	982	-0.854492
	983	-1.83105
	984	-1.70898
	985	-1.46484
	986	-1.58691
	987	-1.70898
	988	-1.95312
	989	-1.83105
	990	-1.2207
	991	-1.70898
	992	-1.95312
	993	-1.34277
	994	-1.95312
	995	-1.70898
	996	-2.0752
	997	-1.95312
	998	-0.976562
	999	-1.34277
	1000	-1.70898
	1001	-1.83105
	1002	-1.34277
	1003	-2.0752
	1004	-0.854492
	1005	-1.70898
	1006	-1.83105
	1007	-1.70898
	1008	-1.58691
	1009	-1.70898
	1010	-2.19727
	1011	-2.0752
	1012	-1.34277
	1013	-2.0752
	1014	-2.19727
	1015	-1.58691
	1016	-1.83105
	1017	-1.83105
	1018	-1.95312
	1019	-1.2207
	1020	-1.83105
	1021	-1.09863
	1022	-2.0752
	1023	-1.2207
	1024	-1.34277
	1025	-2.0752
	1026	-2.19727
	1027	-1.70898
	1028	-1.83105
	1029	-1.58691
	1030	-2.44141
	1031	-1.83105
	1032	-2.31934
	1033	-2.0752
	1034	-1.46484
	1035	-1.09863
	1036	-1.46484
	1037	-1.34277
	1038	-1.70898
	1039	-1.46484
	1040	-1.09863
	1041	-2.19727
	1042	-1.58691
	1043	-1.83105
	1044	-1.95312
	1045	-2.31934
	1046	-2.0752
	1047	-2.80762
	1048	-2.44141
	1049	-1.34277
	1050	-2.19727
	1051	-1.46484
	1052	-2.56348
	1053	-1.70898
	1054	-1.70898
	1055	-1.58691
	1056	-2.44141
	1057	-1.70898
	1058	-1.70898
	1059	-2.0752
	1060	-1.95312
	1061	-1.95312
	1062	-1.70898
	1063	-1.95312
	1064	-1.95312
	1065	-2.31934
	1066	-2.19727
	1067	-2.19727
	1068	-2.31934
	1069	-1.46484
	1070	-2.0752
	1071	-1.58691
	1072	-2.56348
	1073	-1.46484
	1074	-1.58691
	1075	-1.34277
	1076	-2.19727
	1077	-1.83105
	1078	-1.2207
	1079	-1.46484
	1080	-2.0752
	1081	-1.95312
	1082	-1.34277
	1083	-2.0752
	1084	-1.83105
	1085	-1.70898
	1086	-1.2207
	1087	-1.83105
	1088	-2.31934
	1089	-1.95312
	1090	-1.58691
	1091	-1.83105
	1092	-2.31934
	1093	-1.09863
	1094	-2.0752
	1095	-1.46484
	1096	-2.31934
	1097	-1.70898
	1098	-0.976562
	1099	-1.58691
	1100	-1.70898
	1101	-1.83105
	1102	-1.2207
	1103	-2.19727
	1104	-1.70898
	1105	-1.83105
	1106	-1.09863
	1107	-1.83105
	1108	-1.95312
	1109	-1.95312
	1110	-1.70898
	1111	-1.95312
	1112	-1.95312
	1113	-1.2207
	1114	-2.31934
	1115	-1.95312
	1116	-1.95312
	1117	-1.95312
	1118	-1.34277
	1119	-1.34277
	1120	-2.19727
	1121	-1.70898
	1122	-1.58691
	1123	-1.70898
	1124	-1.58691
	1125	-1.34277
	1126	-1.2207
	1127	-2.0752
	1128	-2.19727
	1129	-1.95312
	1130	-1.34277
	1131	-2.31934
	1132	-2.0752
	1133	-1.70898
	1134	-2.0752
	1135	-2.19727
	1136	-1.70898
	1137	-1.95312
	1138	-1.95312
	1139	-2.0752
	1140	-0.854492
	1141	-1.46484
	1142	-1.34277
	1143	-0.976562
	1144	-1.83105
	1145	-1.95312
	1146	-1.2207
	1147	-1.95312
	1148	-1.09863
	1149	-2.31934
	1150	-2.19727
	1151	-2.19727
	1152	-1.34277
	1153	-1.70898
	1154	-1.83105
	1155	-1.70898
	1156	-1.2207
	1157	-2.0752
	1158	-1.95312
	1159	-1.46484
	1160	-2.0752
	1161	-1.46484
	1162	-1.46484
	1163	-1.58691
	1164	-1.58691
	1165	-1.09863
	1166	-1.58691
	1167	-1.83105
	1168	-0.854492
	1169	-1.95312
	1170	-2.44141
	1171	-2.0752
	1172	-1.46484
	1173	-2.19727
	1174	-1.46484
	1175	-1.09863
	1176	-1.46484
	1177	-1.58691
	1178	-1.09863
	1179	-1.46484
	1180	-1.46484
	1181	-1.46484
	1182	-1.58691
	1183	-1.58691
	1184	-1.2207
	1185	-1.83105
	1186	-1.83105
	1187	-2.44141
	1188	-1.46484
	1189	-1.58691
	1190	-2.19727
	1191	-1.58691
	1192	-2.19727
	1193	-1.83105
	1194	-1.46484
	1195	-2.19727
	1196	-1.83105
	1197	-2.0752
	1198	-2.0752
	1199	-1.2207
	1200	-2.0752
	1201	-1.70898
	1202	-1.70898
	1203	-1.46484
	1204	-1.70898
	1205	-1.70898
	1206	-2.31934
	1207	-2.19727
	1208	-1.70898
	1209	-1.46484
	1210	-2.31934
	1211	-1.70898
	1212	-1.83105
	1213	-1.2207
	1214	-1.58691
	1215	-1.95312
	1216	-1.95312
	1217	-2.19727
	1218	-1.70898
	1219	-1.09863
	1220	-1.46484
	1221	-0.854492
	1222	-2.0752
	1223	-0.732422
	1224	-2.19727
	1225	-1.95312
	1226	-1.46484
	1227	-2.0752
	1228	-1.95312
	1229	-2.0752
	1230	-1.46484
	1231	-1.95312
	1232	-1.70898
	1233	-1.70898
	1234	-1.95312
	1235	-1.70898
	1236	-1.95312
	1237	-1.58691
	1238	-1.83105
	1239	-1.46484
	1240	-1.09863
	1241	-1.09863
	1242	-1.95312
	1243	-1.2207
	1244	-2.0752
	1245	-1.95312
	1246	-0.854492
	1247	-1.46484
	1248	-1.58691
	1249	-2.31934
	1250	-2.68555
	1251	-2.68555
	1252	-1.58691
	1253	-2.31934
	1254	-2.0752
	1255	-1.09863
	1256	-1.2207
	1257	-1.2207
	1258	-1.2207
	1259	-1.58691
	1260	-1.95312
	1261	-2.0752
	1262	-0.976562
	1263	-1.70898
	1264	-1.70898
	1265	-1.95312
	1266	-2.0752
	1267	-2.0752
	1268	-2.0752
	1269	-2.31934
	1270	-1.58691
	1271	-1.83105
	1272	-2.0752
	1273	-1.58691
	1274	-1.95312
	1275	-1.95312
	1276	-2.19727
	1277	-2.19727
	1278	-1.58691
	1279	-1.2207
	1280	-1.70898
	1281	-1.46484
	1282	-1.34277
	1283	-1.83105
	1284	-1.58691
	1285	-1.58691
	1286	-0.732422
	1287	-1.34277
	1288	-1.58691
	1289	-2.31934
	1290	-1.70898
	1291	-1.95312
	1292	-1.95312
	1293	-1.2207
	1294	-2.0752
	1295	-2.0752
	1296	-1.95312
	1297	-1.70898
	1298	-1.58691
	1299	-0.976562
	1300	-1.34277
	1301	-1.95312
	1302	-1.46484
	1303	-2.0752
	1304	-1.09863
	1305	-1.34277
	1306	-1.58691
	1307	-1.70898
	1308	-1.34277
	1309	-2.68555
	1310	-1.70898
	1311	-2.0752
	1312	-1.83105
	1313	-1.70898
	1314	-2.19727
	1315	-1.95312
	1316	-2.19727
	1317	-1.83105
	1318	-1.58691
	1319	-0.610352
	1320	-1.46484
	1321	-1.2207
	1322	-1.58691
	1323	-1.46484
	1324	-1.09863
	1325	-1.34277
	1326	-1.70898
	1327	-1.34277
	1328	-0.976562
	1329	-1.95312
	1330	-2.31934
	1331	-2.19727
	1332	-1.58691
	1333	-1.58691
	1334	-2.19727
	1335	-1.58691
	1336	-1.83105
	1337	-1.95312
	1338	-1.70898
	1339	-1.2207
	1340	-1.09863
	1341	-1.09863
	1342	-1.46484
	1343	-1.58691
	1344	-1.46484
	1345	-1.46484
	1346	-2.19727
	1347	-1.46484
	1348	-1.58691
	1349	-1.58691
	1350	-2.44141
	1351	-2.31934
	1352	-1.70898
	1353	-2.19727
	1354	-1.95312
	1355	-1.83105
	1356	-1.34277
	1357	-1.46484
	1358	-2.0752
	1359	-2.0752
	1360	-0.732422
	1361	-1.2207
	1362	-2.0752
	1363	-1.46484
	1364	-2.31934
	1365	-2.19727
	1366	-1.95312
	1367	-1.95312
	1368	-2.44141
	1369	-1.70898
	1370	-2.19727
	1371	-1.58691
	1372	-2.0752
	1373	-1.83105
	1374	-1.09863
	1375	-2.0752
	1376	-2.19727
	1377	-1.83105
	1378	-1.58691
	1379	-1.70898
	1380	-2.0752
	1381	-2.56348
	1382	-0.610352
	1383	-1.95312
	1384	-1.34277
	1385	-1.46484
	1386	-1.34277
	1387	-1.70898
	1388	-1.70898
	1389	-2.56348
	1390	-1.58691
	1391	-1.95312
	1392	-2.31934
	1393	-1.46484
	1394	-2.19727
	1395	-2.44141
	1396	-2.0752
	1397	-2.0752
	1398	-1.58691
	1399	-1.09863
	1400	-1.83105
	1401	-1.83105
	1402	-0.976562
	1403	-1.46484
	1404	-1.34277
	1405	-1.70898
	1406	-1.2207
	1407	-1.2207
	1408	-1.58691
	1409	-2.44141
	1410	-1.46484
	1411	-2.0752
	1412	-1.83105
	1413	-1.58691
	1414	-2.0752
	1415	-2.44141
	1416	-2.19727
	1417	-2.0752
	1418	-1.70898
	1419	-0.854492
	1420	-1.95312
	1421	-1.46484
	1422	-1.95312
	1423	-1.46484
	1424	-1.2207
	1425	-1.58691
	1426	-1.95312
	1427	-1.70898
	1428	-1.70898
	1429	-2.0752
	1430	-2.19727
	1431	-2.44141
	1432	-1.58691
	1433	-2.19727
	1434	-2.0752
	1435	-0.976562
	1436	-1.46484
	1437	-1.46484
	1438	-1.70898
	1439	-1.95312
	1440	-1.58691
	1441	-1.70898
	1442	-2.0752
	1443	-1.58691
	1444	-2.44141
	1445	-1.83105
	1446	-2.19727
	1447	-1.70898
	1448	-2.56348
	1449	-1.83105
	1450	-1.58691
	1451	-1.09863
	1452	-2.56348
	1453	-1.58691
	1454	-2.19727
	1455	-2.0752
	1456	-2.19727
	1457	-2.31934
	1458	-1.70898
	1459	-1.58691
	1460	-2.0752
	1461	-1.95312
	1462	-1.09863
	1463	-1.83105
	1464	-1.2207
	1465	-1.58691
	1466	-1.46484
	1467	-1.46484
	1468	-1.58691
	1469	-1.95312
	1470	-2.44141
	1471	-2.44141
	1472	-1.34277
	1473	-2.0752
	1474	-1.83105
	1475	-2.0752
	1476	-1.34277
	1477	-2.19727
	1478	-2.44141
	1479	-1.95312
	1480	-1.58691
	1481	-1.09863
	1482	-2.19727
	1483	-1.95312
	1484	-1.70898
	1485	-2.44141
	1486	-1.70898
	1487	-2.0752
	1488	-2.0752
	1489	-1.70898
	1490	-2.31934
	1491	-1.95312
	1492	-1.95312
	1493	-2.31934
	1494	-1.2207
	1495	-1.95312
	1496	-1.70898
	1497	-1.2207
	1498	-1.58691
	1499	-2.19727
	1500	-2.0752
	1501	-2.19727
	1502	-1.58691
	1503	-2.0752
	1504	-2.19727
	1505	-2.31934
	1506	-1.70898
	1507	-2.44141
	1508	-2.0752
	1509	-2.56348
	1510	-0.976562
	1511	-1.46484
	1512	-2.19727
	1513	-1.2207
	1514	-2.19727
	1515	-2.0752
	1516	-2.44141
	1517	-2.19727
	1518	-1.95312
	1519	-1.34277
	1520	-2.0752
	1521	-1.58691
	1522	-1.70898
	1523	-1.58691
	1524	-1.46484
	1525	-1.34277
	1526	-1.95312
	1527	-1.46484
	1528	-1.34277
	1529	-1.58691
	1530	-2.31934
	1531	-1.95312
	1532	-2.0752
	1533	-1.95312
	1534	-2.19727
	1535	-1.2207
	1536	-1.58691
	1537	-1.34277
	1538	-1.83105
	1539	-1.95312
	1540	-0.610352
	1541	-0.610352
	1542	-2.0752
	1543	-1.09863
	1544	-2.0752
	1545	-2.0752
	1546	-2.31934
	1547	-1.70898
	1548	-2.31934
	1549	-1.70898
	1550	-2.31934
	1551	-2.0752
	1552	-2.44141
	1553	-1.95312
	1554	-1.46484
	1555	-1.83105
	1556	-1.95312
	1557	-2.19727
	1558	-1.46484
	1559	-1.2207
	1560	-1.95312
	1561	-2.68555
	1562	-1.34277
	1563	-2.44141
	1564	-1.70898
	1565	-1.34277
	1566	-1.2207
	1567	-1.58691
	1568	-1.70898
	1569	-2.0752
	1570	-2.56348
	1571	-2.44141
	1572	-2.19727
	1573	-2.44141
	1574	-2.0752
	1575	-2.68555
	1576	-1.70898
	1577	-1.95312
	1578	-2.56348
	1579	-2.19727
	1580	-1.58691
	1581	-1.58691
	1582	-1.58691
	1583	-1.83105
	1584	-1.2207
	1585	-2.19727
	1586	-1.95312
	1587	-1.95312
	1588	-1.46484
	1589	-1.46484
	1590	-2.19727
	1591	-2.31934
	1592	-1.58691
	1593	-2.56348
	1594	-2.31934
	1595	-1.83105
	1596	-1.34277
	1597	-1.09863
	1598	-1.83105
	1599	-1.95312
	1600	-1.34277
	1601	-1.34277
	1602	-1.95312
	1603	-1.09863
	1604	-1.95312
	1605	-1.83105
	1606	-1.83105
	1607	-2.0752
	1608	-2.19727
	1609	-1.95312
	1610	-2.0752
	1611	-1.95312
	1612	-1.95312
	1613	-1.95312
	1614	-1.83105
	1615	-1.2207
	1616	-1.83105
	1617	-1.34277
	1618	-0.854492
	1619	-1.34277
	1620	-1.70898
	1621	-1.2207
	1622	-1.83105
	1623	-1.2207
	1624	-2.31934
	1625	-1.58691
	1626	-2.0752
	1627	-1.58691
	1628	-2.31934
	1629	-1.70898
	1630	-1.70898
	1631	-1.34277
	1632	-2.19727
	1633	-1.83105
	1634	-1.70898
	1635	-1.70898
	1636	-2.0752
	1637	-2.19727
	1638	-1.2207
	1639	-1.70898
	1640	-1.95312
	1641	-2.31934
	1642	-1.46484
	1643	-1.95312
	1644	-1.34277
	1645	-1.34277
	1646	-0.976562
	1647	-1.2207
	1648	-1.70898
	1649	-1.70898
	1650	-1.83105
	1651	-2.31934
	1652	-1.70898
	1653	-1.70898
	1654	-1.83105
	1655	-2.0752
	1656	-1.70898
	1657	-2.0752
	1658	-2.31934
	1659	-1.46484
	1660	-1.95312
	1661	-1.83105
	1662	-0.976562
	1663	-2.0752
	1664	-1.09863
	1665	-1.58691
	1666	-1.2207
	1667	-1.34277
	1668	-1.09863
	1669	-2.0752
	1670	-1.83105
	1671	-2.44141
	1672	-1.46484
	1673	-1.70898
	1674	-2.0752
	1675	-2.0752
	1676	-2.0752
	1677	-1.58691
	1678	-1.95312
	1679	-1.83105
	1680	-1.46484
	1681	-1.46484
	1682	-1.95312
	1683	-1.70898
	1684	-1.09863
	1685	-1.70898
	1686	-2.31934
	1687	-1.46484
	1688	-1.46484
	1689	-1.70898
	1690	-2.31934
	1691	-2.0752
	1692	-2.31934
	1693	-1.70898
	1694	-2.31934
	1695	-2.0752
	1696	-1.58691
	1697	-1.95312
	1698	-2.0752
	1699	-1.46484
	1700	-1.2207
	1701	-1.34277
	1702	-1.70898
	1703	-1.58691
	1704	-1.2207
	1705	-1.58691
	1706	-1.95312
	1707	-2.19727
	1708	-1.09863
	1709	-2.31934
	1710	-2.0752
	1711	-1.95312
	1712	-1.95312
	1713	-2.0752
	1714	-1.70898
	1715	-1.95312
	1716	-1.70898
	1717	-1.95312
	1718	-2.19727
	1719	-1.83105
	1720	-1.34277
	1721	-1.09863
	1722	-1.70898
	1723	-1.70898
	1724	-1.09863
	1725	-1.34277
	1726	-2.19727
	1727	-1.34277
	1728	-0.732422
	1729	-1.58691
	1730	-1.95312
	1731	-2.19727
	1732	-2.0752
	1733	-2.19727
	1734	-2.0752
	1735	-1.95312
	1736	-1.83105
	1737	-2.31934
	1738	-2.19727
	1739	-1.83105
	1740	-1.34277
	1741	-1.70898
	1742	-1.58691
	1743	-1.70898
	1744	-1.09863
	1745	-2.0752
	1746	-1.83105
	1747	-1.70898
	1748	-2.31934
	1749	-2.68555
	1750	-2.0752
	1751	-2.0752
	1752	-2.0752
	1753	-2.0752
	1754	-1.34277
	1755	-1.58691
	1756	-1.58691
	1757	-1.95312
	1758	-1.95312
	1759	-1.95312
	1760	-1.46484
	1761	-1.46484
	1762	-1.09863
	1763	-2.0752
	1764	-1.95312
	1765	-1.83105
	1766	-2.0752
	1767	-1.09863
	1768	-2.0752
	1769	-1.95312
	1770	-1.95312
	1771	-2.0752
	1772	-2.0752
	1773	-2.19727
	1774	-1.34277
	1775	-1.58691
	1776	-1.83105
	1777	-1.58691
	1778	-1.83105
	1779	-1.09863
	1780	-1.95312
	1781	-2.0752
	1782	-0.854492
	1783	-1.95312
	1784	-0.854492
	1785	-1.70898
	1786	-2.31934
	1787	-1.95312
	1788	-2.0752
	1789	-1.2207
	1790	-2.19727
	1791	-1.83105
	1792	-1.83105
	1793	-2.0752
	1794	-1.09863
	1795	-1.95312
	1796	-1.83105
	1797	-1.70898
	1798	-2.0752
	1799	-1.2207
	1800	-1.95312
	1801	-1.70898
	1802	-0.976562
	1803	-1.83105
	1804	-0.854492
	1805	-1.83105
	1806	-1.95312
	1807	-1.83105
	1808	-1.95312
	1809	-1.70898
	1810	-2.0752
	1811	-1.95312
	1812	-2.0752
	1813	-1.83105
	1814	-1.2207
	1815	-1.95312
	1816	-1.83105
	1817	-1.58691
	1818	-1.58691
	1819	-1.09863
	1820	-1.83105
	1821	-2.0752
	1822	-0.732422
	1823	-2.31934
	1824	-0.732422
	1825	-1.83105
	1826	-1.95312
	1827	-2.19727
	1828	-1.95312
	1829	-1.09863
	1830	-2.19727
	1831	-2.0752
	1832	-1.95312
	1833	-1.58691
	1834	-1.46484
	1835	-1.46484
	1836	-2.0752
	1837	-1.95312
	1838	-1.58691
	1839	-1.58691
	1840	-2.0752
	1841	-1.95312
	1842	-0.976562
	1843	-2.0752
	1844	-0.732422
	1845	-1.95312
	1846	-2.31934
	1847	-1.83105
	1848	-2.44141
	1849	-1.34277
	1850	-2.19727
	1851	-2.44141
	1852	-1.83105
	1853	-1.70898
	1854	-1.58691
	1855	-1.46484
	1856	-2.44141
	1857	-1.70898
	1858	-1.83105
	1859	-1.09863
	1860	-1.58691
	1861	-1.83105
	1862	-1.34277
	1863	-2.0752
	1864	-0.854492
	1865	-2.31934
	1866	-2.44141
	1867	-2.44141
	1868	-2.80762
	1869	-2.0752
	1870	-1.83105
	1871	-2.0752
	1872	-2.31934
	1873	-1.95312
	1874	-1.58691
	1875	-1.2207
	1876	-2.0752
	1877	-1.2207
	1878	-1.46484
	1879	-1.83105
	1880	-1.95312
	1881	-1.58691
	1882	-1.83105
	1883	-1.34277
	1884	-1.58691
	1885	-1.95312
	1886	-1.95312
	1887	-1.58691
	1888	-2.44141
	1889	-2.0752
	1890	-1.58691
	1891	-1.58691
	1892	-2.31934
	1893	-1.83105
	1894	-1.2207
	1895	-1.83105
	1896	-2.31934
	1897	-1.58691
	1898	-1.58691
	1899	-2.0752
	1900	-2.44141
	1901	-2.19727
	1902	-1.70898
	1903	-1.95312
	1904	-1.95312
	1905	-2.0752
	1906	-1.34277
	1907	-1.83105
	1908	-2.0752
	1909	-2.0752
	1910	-2.19727
	1911	-1.95312
	1912	-2.56348
	1913	-1.09863
	1914	-2.0752
	1915	-1.83105
	1916	-2.19727
	1917	-1.95312
	1918	-2.0752
	1919	-1.58691
	1920	-1.83105
	1921	-2.0752
	1922	-0.854492
	1923	-2.19727
	1924	-1.34277
	1925	-1.34277
	1926	-1.58691
	1927	-1.09863
	1928	-1.46484
	1929	-1.70898
	1930	-2.31934
	1931	-2.44141
	1932	-2.0752
	1933	-1.46484
	1934	-2.56348
	1935	-1.70898
	1936	-2.0752
	1937	-1.58691
	1938	-1.83105
	1939	-2.31934
	1940	-1.2207
	1941	-1.46484
	1942	-1.58691
	1943	-1.70898
	1944	-1.34277
	1945	-2.19727
	1946	-2.0752
	1947	-2.19727
	1948	-2.19727
	1949	-1.58691
	1950	-2.19727
	1951	-2.44141
	1952	-1.58691
	1953	-2.19727
	1954	-2.19727
	1955	-1.09863
	1956	-1.46484
	1957	-1.2207
	1958	-1.70898
	1959	-2.19727
	1960	-1.95312
	1961	-0.976562
	1962	-1.95312
	1963	-1.2207
	1964	-1.34277
	1965	-2.31934
	1966	-1.83105
	1967	-1.83105
	1968	-2.56348
	1969	-1.95312
	1970	-1.70898
	1971	-1.83105
	1972	-2.0752
	1973	-1.95312
	1974	-1.46484
	1975	-1.46484
	1976	-1.83105
	1977	-1.58691
	1978	-0.976562
	1979	-1.83105
	1980	-1.95312
	1981	-1.70898
	1982	-1.70898
	1983	-1.34277
	1984	-1.95312
	1985	-2.0752
	1986	-1.58691
	1987	-1.58691
	1988	-1.95312
	1989	-2.19727
	1990	-2.44141
	1991	-2.19727
	1992	-2.68555
	1993	-1.95312
	1994	-1.95312
	1995	-1.95312
	1996	-2.31934
	1997	-2.0752
	1998	-2.0752
	1999	-1.46484
[truncated: 612,776+ more rows]

## Sheet: Fig 4C
Figure 4C Left panel	NMDG-Replacement		NS control					Figure 4C Right panel		NALCN KD
		V h=-80	Current at 140 mM Na	pA/pF	Current at 5 mM Na	pA/pF			V h=-80	Current at 140 mM Na	pA/pF	Current at 5 mM Na	pA/pF
			-3.3	-0.6	-1.3	-0.23				-1.6	-0.29	0.4	0.07
			-4.7	-0.5	-1.6	-0.16				0.25	0.03	0.95	0.13
			-5.4	-0.8	-0.6	-0.09				-0.58	-0.07	0.78	0.1
			-4.2	-0.5	-0.75	-0.08				-2	-0.26	0.2	0.02
			-10.5	-1.2	-0.5	-0.05				-0.2	-0.02	0.1	0.01
			-8	-0.8	-0.7	-0.07				-1.5	-0.22	-1	-0.15
			-3.5	-0.5	-1.3	-0.18				-2	-0.32	-1.1	-0.17
			-5.5	-0.77	-1.5	-0.21				-0.9	-0.18	0.2	0.04
			-6	-0.95	-1.7	-0.26				-1.5	-0.25	-0.1	-0.016
			-5	-0.9	-3	-0.54				-2.8	-0.4	-1.3	-0.18
			-3.5	-0.5	-0.9	-0.12				-2	-0.4	-0.9	-0.18
			-3.5	-0.6	-0.4	-0.06				-1.7	-0.28	0.5	0.08
			-5.6	-0.87	-2.4	-0.38				-1.8	-0.25	-0.1	-0.015
			-3.4	-0.56	-1.8	-0.3				-0.5	-0.1	0.5	0.1
										-2.7	-0.45	-0.9	-0.15
										-3	-0.42	-1.9	-0.27

[truncated: 9 more sheets: Fig 4D, Fig 5A, Fig 5B, Fig 5C, Fig 6A, Fig 6B, Fig 6C, Fig 6D, Fig 6E]
